# Supplementary material for: Activation of STAT3 through combined SRC and EGFR signaling drives resistance to a mitotic kinesin inhibitor in glioblastoma
Source: Cell Rep. Author manuscript; Available in PMC 2023 Mar 16. (PMC10018805; doi:10.1016/j.celrep.2022.110991)
Supplement: 2 [file NIHMS1818172-supplement-2.xlsx]

## Sheet: UP
	baseMean	log2FoldChange	lfcSE	stat	pvalue	padj
Gm28439	271.862	11.6779	3.90694	2.98902	0.00279872	0.0100873
AW551984	188.932	10.2582	1.21428	8.44798	2.96385e-17	1.15201e-15
Vnn3	74.2638	9.80471	1.35595	7.23086	4.7995e-13	1.19324e-11
Heph	52.4709	9.30616	1.30865	7.11129	1.14965e-12	2.73898e-11
Hoxb8	50.8503	9.25959	2.57763	3.5923	0.000327777	0.00157497
Rspo3	239.651	9.08021	0.888186	10.2233	1.559e-24	1.16805e-22
Dsc2	64.8776	8.57544	1.80486	4.75131	2.02105e-06	1.72497e-05
Hp	122.317	8.51022	1.66905	5.09883	3.4176e-07	3.39464e-06
Gabra4	29.9725	8.49509	1.36607	6.21862	5.01537e-10	8.2141e-09
Prr16	27.2189	8.36002	1.44728	5.77638	7.63238e-09	1.04271e-07
Gm8995	57.677	8.29965	1.32392	6.269	3.63372e-10	6.12701e-09
Hnmt	24.4395	8.2026	1.36025	6.03021	1.63752e-09	2.48752e-08
Gm21451	23.8496	8.16324	1.57789	5.17353	2.29709e-07	2.36244e-06
Trim30a	204.073	8.14323	0.824176	9.88045	5.06043e-23	3.35162e-21
Sprr2a2	44.5262	8.10036	2.97576	2.72211	0.00648656	0.0205519
Trpa1	42.6263	8.03468	1.37256	5.85378	4.80537e-09	6.77169e-08
Kcnt2	68.9822	7.96333	1.13457	7.01882	2.23745e-12	5.15266e-11
Gm49339	20.016	7.91417	1.56413	5.0598	4.19688e-07	4.1266e-06
Oas1a	166.928	7.78035	0.850391	9.14914	5.7388e-20	2.90206e-18
Hoxb7	18.0206	7.76644	1.6571	4.68678	2.77543e-06	2.29205e-05
Saa3	2014.98	7.76616	0.779142	9.96759	2.11299e-23	1.43389e-21
Plin4	17.046	7.68185	1.34036	5.73118	9.97328e-09	1.33283e-07
Ankrd1	869.23	7.66505	1.11834	6.85393	7.18507e-12	1.54708e-10
Hoxb4	15.7173	7.5698	1.48579	5.09479	3.49133e-07	3.46371e-06
Klhl38	30.6661	7.56295	1.32319	5.71571	1.09246e-08	1.44481e-07
Cdh18	12.2904	7.21192	1.37547	5.24326	1.57765e-07	1.67025e-06
Oas1g	45.7097	7.14298	1.20279	5.93869	2.8731e-09	4.19144e-08
Dchs2	42.5137	7.12713	1.25385	5.68421	1.3142e-08	1.70537e-07
Ces2c	11.5495	7.11569	1.57659	4.51334	6.3814e-06	4.82701e-05
Slfn2	22.5864	7.01793	1.2928	5.42847	5.68381e-08	6.56751e-07
Fgf10	232.337	6.99557	0.471829	14.8265	9.87853e-50	2.40542e-47
Hoxa11	10.4875	6.97942	1.98142	3.52243	0.000427605	0.00197994
Prr32	10.1047	6.92159	1.6878	4.10096	4.11443e-05	0.000253542
Gm4070	282.643	6.90317	0.611077	11.2967	1.36218e-29	1.35874e-27
Sphkap	10.1383	6.85685	1.91647	3.57786	0.000346416	0.00164979
Hoxb6	33.4234	6.83305	1.39692	4.89151	1.00063e-06	9.10352e-06
Ogn	308.277	6.82286	1.35994	5.01702	5.248e-07	5.05505e-06
Foxq1	9.40241	6.81878	1.49025	4.57559	4.74873e-06	3.70196e-05
Kcnc2	8.59947	6.70728	1.48948	4.50311	6.69654e-06	5.04235e-05
Hoxb5	8.53573	6.69556	1.74121	3.84535	0.000120379	0.000656967
Tbx15	430.916	6.66881	0.35717	18.6712	8.48708e-78	4.6843e-75
Hist1h4m	7.84752	6.56514	1.51115	4.34447	1.39615e-05	9.76243e-05
Camp	7.34161	6.46819	1.65605	3.9058	9.39134e-05	0.000527483
Igsf1	6.95626	6.38468	1.64599	3.87894	0.000104913	0.000581958
Sprr2a1	6.84326	6.37165	1.92756	3.30556	0.000947879	0.00396138
Krt19	6.65751	6.32604	1.52609	4.14525	3.3944e-05	0.000214113
Saa2	6.53838	6.31183	1.84151	3.42753	0.000609104	0.00270753
Iigp1	542.213	6.20982	1.05776	5.87073	4.33874e-09	6.18784e-08
Zic1	72.6868	6.18559	1.46398	4.22518	2.38745e-05	0.000156622
Crct1	21.5736	6.15754	1.35418	4.54705	5.44033e-06	4.17041e-05
Spef2	5.91663	6.13999	1.65492	3.71014	0.000207143	0.00105308
Hoxb2	16.7851	6.1334	1.43213	4.2827	1.84637e-05	0.000125501
Lin28b	20.5658	6.11496	1.4446	4.23297	2.3063e-05	0.000152021
Dsc3	5.75292	6.11	2.2199	2.75238	0.00591638	0.0190291
Jsrp1	10.5299	6.09138	1.65944	3.67073	0.000241854	0.00120778
Gm19684	5.46349	6.04012	2.1545	2.80349	0.0050553	0.0166611
Gm4759	5.40655	6.03224	1.84055	3.27741	0.00104764	0.00431609
Cd36	5.45203	6.02582	1.88363	3.19905	0.0013788	0.00547616
Hoxb3	41.3576	6.0233	2.01822	2.98446	0.0028408	0.0102212
Abcc3	67.7452	6.01795	0.703749	8.55127	1.21746e-17	4.9048e-16
Mmp25	67.8905	5.99525	0.779636	7.68981	1.47356e-14	4.47693e-13
Trp63	10.0513	5.97955	1.57171	3.80448	0.000142103	0.000757548
Sfrp2	895.868	5.97835	0.32205	18.5634	6.3535e-77	3.39359e-74
Adam3	8.52097	5.97073	1.32704	4.4993	6.81779e-06	5.122e-05
Mpc1-ps	5.05739	5.92625	2.17715	2.72203	0.00648823	0.0205532
Slc10a6	4.92795	5.88481	1.83852	3.20085	0.00137023	0.00544476
Lrg1	4.90662	5.88216	2.19376	2.68131	0.00733343	0.0227946
Fgf5	23.3038	5.88173	1.22818	4.78898	1.67632e-06	1.45094e-05
Syt5	21.4364	5.86654	1.3688	4.28591	1.81989e-05	0.000123804
Dcn	655.216	5.85521	0.826149	7.08736	1.36697e-12	3.23809e-11
Lilrb4a	51.4064	5.83927	1.02193	5.71398	1.10366e-08	1.45783e-07
Spock3	9.38479	5.81258	1.52349	3.8153	0.00013602	0.000730529
Nts	4.64653	5.80049	1.74722	3.31984	0.000900683	0.00379479
Gpm6a	4.59095	5.7847	1.72783	3.34796	0.000814083	0.00347144
Oas2	58.945	5.7191	1.56203	3.66132	0.000250915	0.00124764
Rhbg	4.31331	5.70339	1.93798	2.94296	0.00325093	0.0114554
Lrriq1	4.30787	5.70238	1.81548	3.14098	0.00168383	0.006531
Krt222	14.6333	5.69721	1.20129	4.74258	2.11018e-06	1.7955e-05
Drd4	4.23934	5.68406	1.73826	3.26998	0.00107555	0.00441692
Xdh	929.14	5.66692	0.367375	15.4254	1.10385e-53	2.99632e-51
Steap4	1255.62	5.66421	0.444315	12.7482	3.1906e-37	4.47711e-35
Ces1d	4.26021	5.6526	2.00308	2.82196	0.00477313	0.015867
Creb3l3	17.3409	5.65213	1.17741	4.80048	1.58288e-06	1.3751e-05
Ikzf1	12.5404	5.63476	1.71433	3.28686	0.0010131	0.00419269
Lcn2	13427.9	5.63074	0.344825	16.3293	6.1101e-60	1.87354e-57
Gm21983	4.0909	5.62936	2.35156	2.39388	0.0166713	0.0455293
Gm18852	4.03392	5.59763	1.80291	3.10478	0.0019042	0.00727162
Sprr2k	3.97627	5.58965	2.03535	2.74628	0.00602753	0.0193156
C1s1	413.853	5.58766	0.503664	11.094	1.34089e-28	1.26151e-26
Cxcl3	17.5143	5.58384	1.45275	3.84363	0.000121226	0.000660936
Cyp2f2	24.2005	5.57659	1.32968	4.19393	2.74165e-05	0.000176639
Oprl1	7.30954	5.54566	1.64134	3.37874	0.000728199	0.00315147
Sbk2	3.82	5.54233	1.96858	2.81539	0.00487179	0.016156
Saa1	3.8332	5.53165	1.95167	2.83431	0.0045925	0.0153467
Capsl	3.83109	5.51898	1.97779	2.79048	0.00526292	0.0172527
Cntnap3	3.79584	5.51217	2.27101	2.42719	0.0152165	0.042154
Hgf	300.702	5.50205	0.442579	12.4318	1.75652e-35	2.25461e-33
Il12a	3.73466	5.47527	1.90293	2.87729	0.00401112	0.013649
Dusp27	3.68188	5.46451	1.84648	2.95942	0.00308218	0.0109658
Hsbp1l1	3.65679	5.46343	1.7651	3.09525	0.00196647	0.00746635
Slc16a4	3.63346	5.45499	1.76395	3.09248	0.0019849	0.00752081
Tgm5	3.55456	5.44443	1.91493	2.84315	0.00446695	0.0149724
Gm5886	3.67353	5.43646	2.16352	2.51279	0.0119781	0.0344089
Ifi44	441.851	5.42736	1.30728	4.15165	3.30086e-05	0.000208848
Cfb	37.3038	5.42447	1.09634	4.9478	7.50585e-07	6.98605e-06
Prdm8	45.9929	5.41627	1.04901	5.16323	2.42723e-07	2.48701e-06
Nos2	259.601	5.40958	0.43175	12.5294	5.15355e-36	6.77242e-34
Clic6	13.1576	5.40541	1.51375	3.57089	0.000355775	0.00168843
Man1a	331.719	5.39862	0.542579	9.94994	2.52344e-23	1.70544e-21
Ifi44l	3.47557	5.38218	1.90589	2.82397	0.00474327	0.0157899
Serping1	27.1219	5.37476	0.857738	6.2662	3.6997e-10	6.2319e-09
Ido2	7.30812	5.37212	1.50315	3.5739	0.000351703	0.00167198
Cd74	76.7909	5.37061	0.873959	6.14515	7.98861e-10	1.2731e-08
Zfp804b	3.41729	5.35794	1.85204	2.89299	0.00381594	0.0130899
Tbx20	165.063	5.32482	0.619555	8.59458	8.35666e-18	3.42499e-16
Psd4	35.7291	5.30827	0.804047	6.60195	4.05797e-11	7.8679e-10
AC123856.1	3.25228	5.28672	1.85697	2.84696	0.00441385	0.0148275
Scn5a	1170.39	5.28102	0.245177	21.5397	6.61925e-103	7.82868e-100
Sprr2e	6.3623	5.27263	1.76203	2.99236	0.0027683	0.00998854
Ggt5	5.72659	5.27166	1.80706	2.91726	0.00353125	0.012276
Lilr4b	13.3589	5.24959	1.23501	4.25064	2.13156e-05	0.000142316
Lhfpl1	3.27322	5.21861	2.22418	2.34631	0.0189605	0.0505807
Gpr20	17.179	5.2085	1.20354	4.32764	1.50717e-05	0.000104812
Klhl4	3.06915	5.19516	2.09112	2.48439	0.0129774	0.0368017
Gabrb2	14.5805	5.1489	1.40064	3.67611	0.00023682	0.00118683
Dpys	2.92847	5.14222	1.94973	2.63741	0.00835428	0.0254471
Vegfc	48.1958	5.12964	0.730615	7.02098	2.20315e-12	5.08076e-11
Ivl	16.0749	5.10439	1.30553	3.90982	9.23635e-05	0.000519835
BC023105	32.2205	5.09677	1.071	4.75888	1.94666e-06	1.66578e-05
Glp1r	5.5816	5.07671	1.66593	3.04737	0.00230853	0.00856286
Cfh	50.6082	5.03444	0.953206	5.28159	1.2807e-07	1.38509e-06
Efna5	134.717	5.02436	0.500857	10.0315	1.10786e-23	7.64328e-22
Trpc2	2.69109	5.02395	2.03734	2.46594	0.0136653	0.0384944
3425401B19Rik	2.68679	5.02178	1.98283	2.53263	0.0113211	0.0328061
Msc	25.8945	5.0074	1.0203	4.90779	9.21102e-07	8.44964e-06
9130208D14Rik	5.28065	4.99062	1.57568	3.16729	0.00153869	0.00602879
Il1a	2.61608	4.9869	2.08629	2.39032	0.0168337	0.045829
Ces1g	24.184	4.98111	1.1227	4.43673	9.13357e-06	6.64471e-05
Ces2g	127.291	4.9698	0.646836	7.68325	1.55103e-14	4.6865e-13
Ccn5	232.113	4.9671	0.601212	8.26182	1.43467e-16	5.31439e-15
Dipk1c	2.53838	4.95632	2.0811	2.38158	0.0172384	0.0466547
Gpr84	9.57477	4.9415	1.27458	3.87696	0.000105768	0.000585721
Cyp26c1	2.52529	4.93152	1.97493	2.49706	0.0125226	0.0357438
Slc4a10	3.98675	4.93103	1.88347	2.61805	0.00884327	0.0266959
Ppp1r14a	28.6721	4.9169	1.052	4.67386	2.95586e-06	2.43015e-05
Rab3c	113.915	4.90817	0.530574	9.25068	2.23077e-20	1.16521e-18
F830016B08Rik	64.5003	4.89027	0.858393	5.697	1.21934e-08	1.58975e-07
Apol6	20.3945	4.85902	1.03101	4.71288	2.44239e-06	2.04351e-05
Phf11b	18.1655	4.85297	1.20615	4.02351	5.7338e-05	0.000338468
Adam33	9.18469	4.84624	1.32188	3.66618	0.000246202	0.0012279
Ptger4	75.4265	4.83846	0.575376	8.40922	4.12754e-17	1.5857e-15
Npy1r	9.1409	4.83751	1.36859	3.53468	0.000408275	0.00190375
Slit2	1845.68	4.83054	0.216802	22.2808	5.66843e-110	8.53253e-107
Slc8a1	75.7243	4.82819	0.512379	9.42309	4.37985e-21	2.49215e-19
Gm3336	4.9378	4.82669	1.7483	2.76079	0.00576612	0.0186439
Tprg	2.34292	4.82386	2.0416	2.36278	0.0181386	0.0487404
Trarg1	2.33287	4.81817	2.0554	2.34415	0.0190705	0.0508103
Notch3	572.041	4.81548	0.79746	6.03853	1.55529e-09	2.37788e-08
Pax3	304.432	4.81305	0.25	19.2522	1.35221e-82	8.29257e-80
Pcp4	8.54174	4.77147	1.59472	2.99205	0.00277115	0.00999666
Gm4951	72.5297	4.76715	0.883346	5.3967	6.78766e-08	7.73976e-07
Il12rb2	13.6643	4.75043	1.52649	3.112	0.00185828	0.0071143
Tmem140	161.292	4.74217	0.604604	7.84344	4.38384e-15	1.42608e-13
Hoxc6	4.2174	4.73726	1.66916	2.83811	0.00453811	0.0151863
Cd33	41.2785	4.72279	0.684173	6.90291	5.09468e-12	1.12178e-10
Shisa9	22.3326	4.70856	1.2469	3.77621	0.000159233	0.000835685
Aif1	4.22348	4.70579	1.82902	2.57284	0.0100867	0.0298224
Cntn2	12.182	4.69043	1.45398	3.22592	0.00125568	0.00505756
Zfhx4	98.23	4.67947	0.591336	7.91339	2.50479e-15	8.29383e-14
Irf7	417.928	4.67732	0.550989	8.48895	2.08511e-17	8.25962e-16
Rhd	20.9442	4.67116	0.961963	4.85586	1.19866e-06	1.06764e-05
Ccdc80	87.1939	4.66763	0.667319	6.9946	2.66019e-12	6.0839e-11
Srgn	9.93707	4.65251	1.1437	4.06796	4.74264e-05	0.000286601
Gm8815	145.727	4.65243	1.50157	3.09838	0.0019458	0.00740657
Meox1	7.91021	4.64715	1.40401	3.30992	0.000933224	0.00390626
H2-Ab1	89.8189	4.59732	0.653205	7.0381	1.94886e-12	4.51949e-11
C1ra	762.762	4.59071	0.746947	6.14596	7.9479e-10	1.26784e-08
Hif3a	20.8119	4.53382	1.34089	3.3812	0.000721689	0.0031282
Ccdc85a	11.5977	4.50049	1.13618	3.96106	7.46176e-05	0.000429297
Akap3	14.4009	4.48531	1.0282	4.36231	1.28694e-05	9.09907e-05
Notum	21.0739	4.48438	0.869135	5.15959	2.47491e-07	2.52961e-06
Fhl1	1425.12	4.484	0.717083	6.25312	4.02345e-10	6.72253e-09
Vnn1	33.0298	4.48342	0.920601	4.8701	1.11542e-06	1.00417e-05
Rasal1	11.7625	4.48267	1.20346	3.72481	0.000195463	0.00100294
Angptl7	7.09599	4.47312	1.40495	3.18384	0.00145337	0.00573248
Edar	3.76735	4.47299	1.86246	2.40165	0.0163212	0.0447501
C130026I21Rik	10.7658	4.47234	1.16388	3.8426	0.000121738	0.000663506
Eya4	563.691	4.46469	0.349078	12.7899	1.86618e-37	2.64104e-35
Zp3	6.87566	4.45971	1.67489	2.66269	0.00775193	0.0238891
Epha1	66.9368	4.45555	0.652102	6.83259	8.33935e-12	1.77942e-10
1700003F12Rik	3.70498	4.43496	1.68711	2.62873	0.00857038	0.0259906
Tll2	44.3414	4.4285	0.578206	7.65904	1.87322e-14	5.57855e-13
Gucy1a1	5.92066	4.42795	1.66402	2.661	0.00779088	0.0239735
Ptges	55.1912	4.41766	0.647804	6.81945	9.13924e-12	1.93513e-10
Crispld1	9.7164	4.40759	1.17377	3.75507	0.000173291	0.000902878
Slc24a3	348.65	4.38927	0.320094	13.7124	8.55514e-43	1.50698e-40
Orm2	6.62306	4.37496	1.54207	2.83707	0.00455293	0.0152298
Sprr3	3.45984	4.36696	1.84348	2.36887	0.0178426	0.0480855
Rnf112	15.0755	4.36312	0.932128	4.68082	2.85729e-06	2.3573e-05
Il6	100.068	4.35612	0.640538	6.80072	1.04101e-11	2.17365e-10
Hck	9.79494	4.34021	1.47426	2.944	0.00324001	0.0114315
Slfn3	61.6982	4.3367	0.495792	8.74702	2.19061e-18	9.77686e-17
Hpse	244.024	4.33576	0.425328	10.1939	2.11076e-24	1.56027e-22
Dnah14	3.67819	4.33405	1.54213	2.81043	0.00494756	0.0163582
Kcnb1	269.688	4.33396	0.440648	9.83542	7.92365e-23	5.12499e-21
Pi15	219.852	4.32702	0.597889	7.23716	4.58194e-13	1.14431e-11
Cldn3	6.32787	4.322	1.73575	2.48998	0.0127749	0.0363384
Gbp4	229.058	4.31066	1.05869	4.0717	4.66712e-05	0.00028276
Sprr2g	6.18089	4.30948	1.66198	2.59298	0.0095147	0.0284017
Ptpn5	56.9729	4.30584	0.492542	8.74207	2.28877e-18	1.01875e-16
Akr1c14	98.0988	4.30469	0.558013	7.71432	1.21629e-14	3.75733e-13
Myl2	3.32967	4.26606	1.7651	2.4169	0.0156535	0.0432055
F5	24.0879	4.23594	0.870504	4.86608	1.13834e-06	1.01995e-05
Rprm	17.8693	4.23375	0.886474	4.77594	1.7887e-06	1.53936e-05
Sulf1	402.27	4.22275	0.433148	9.74896	1.86359e-22	1.17328e-20
Masp1	434.217	4.21759	1.04239	4.04609	5.20793e-05	0.000311648
Mmp27	6.00518	4.21566	1.36496	3.08849	0.00201178	0.00760178
Svep1	552.022	4.20582	1.11943	3.7571	0.000171893	0.000897009
Muc2	10.0976	4.20335	1.03213	4.07248	4.65144e-05	0.000282016
Klra1	5.79694	4.19147	1.67815	2.49767	0.0125011	0.0356946
H2-T-ps	52.4052	4.19012	0.643453	6.51193	7.41936e-11	1.38651e-09
C1rl	103.804	4.18055	0.568609	7.35224	1.94913e-13	5.14731e-12
Gm5930	6.05531	4.1759	1.34922	3.09505	0.00196777	0.00746644
AA467197	47.0189	4.17158	0.63541	6.56518	5.19692e-11	9.94805e-10
Gm12185	22.8149	4.15988	0.963369	4.31805	1.57413e-05	0.000109102
Hoxb9	5.70116	4.15633	1.52094	2.73275	0.00628089	0.0200036
Gbp8	19.596	4.15393	1.08284	3.83613	0.000124989	0.000678103
Slc1a6	15.3456	4.1371	1.14815	3.60327	0.000314241	0.0015183
Ptchd4	109.158	4.13556	0.413224	10.0081	1.40492e-23	9.57313e-22
Gm7324	8.19682	4.12991	1.13706	3.63211	0.000281117	0.00137959
Ace	209.071	4.12937	0.547051	7.54842	4.40582e-14	1.25643e-12
Zcchc12	5.55246	4.12879	1.58157	2.61056	0.00903941	0.0271888
1700024B05Rik	8.46412	4.12733	1.27104	3.24721	0.00116541	0.00472845
Gm15807	5.57682	4.11652	1.5459	2.66287	0.00774779	0.0238808
Celsr3	71.6374	4.10995	0.686712	5.98497	2.1643e-09	3.2402e-08
Ptgs2	1344.52	4.10515	0.918623	4.46881	7.86575e-06	5.81953e-05
St8sia4	37.7021	4.08179	0.707298	5.77097	7.88173e-09	1.07236e-07
Naalad2	14.1686	4.08169	1.19099	3.42714	0.000609973	0.00270994
Sh2d6	5.84106	4.08074	1.42892	2.85583	0.0042925	0.0144668
H2ac12	7.99645	4.07047	1.49246	2.72736	0.0063844	0.0202943
Aldh1a1	65.7765	4.06352	0.693047	5.86327	4.53848e-09	6.43392e-08
C3	5621.5	4.0567	0.200817	20.201	9.59252e-91	7.56348e-88
H2-M2	5.09415	4.05064	1.40754	2.87782	0.0040043	0.013637
Nhsl2	43.4435	4.04238	0.76436	5.28858	1.2327e-07	1.34004e-06
Gng13	4.75597	4.03263	1.58537	2.54366	0.0109699	0.0320127
Nr5a2	51.8901	4.027	0.674707	5.96851	2.39433e-09	3.56699e-08
Aspn	21.0674	4.01712	1.4555	2.75995	0.00578096	0.0186784
Btn1a1	8.63924	4.00925	1.1306	3.54612	0.000390949	0.00183319
Scn10a	5.22722	4.00599	1.43627	2.78915	0.00528465	0.0173171
Sycp1	10.2989	4.00545	1.35195	2.96273	0.00304923	0.0108626
Wnt11	15.9107	3.99691	1.2075	3.31006	0.000932753	0.00390605
Wnt6	45.7399	3.99524	0.723219	5.52425	3.30903e-08	4.02578e-07
Ptgis	56.1551	3.98607	1.0226	3.89797	9.70042e-05	0.00054245
Crhr1	15.1953	3.9772	1.43633	2.76901	0.00562271	0.0182407
Fam43b	5.0142	3.97178	1.59622	2.48824	0.0128377	0.0364859
Pcdh19	1461.6	3.96871	0.334105	11.8787	1.52802e-32	1.73295e-30
Ifi47	107.799	3.96694	0.539442	7.35379	1.92663e-13	5.11237e-12
Dhrs9	54.7346	3.96105	0.462883	8.55735	1.15492e-17	4.67557e-16
Pkhd1l1	14.1743	3.96054	1.26384	3.13372	0.00172603	0.00667278
Mettl7b	22.4235	3.94954	0.764648	5.16517	2.40219e-07	2.4644e-06
Pak6	31.8934	3.94813	0.702783	5.61785	1.93353e-08	2.46841e-07
Caps2	5.11973	3.93536	1.58315	2.48578	0.0129269	0.036714
Apol10b	29.5087	3.93489	0.601805	6.53847	6.21502e-11	1.1815e-09
Gm4841	44.1429	3.93307	0.888581	4.42623	9.58921e-06	6.95176e-05
Nat8f3	10.0042	3.92485	1.08093	3.63101	0.000282319	0.00138426
Fndc5	112.045	3.92124	0.679187	5.77344	7.76688e-09	1.05847e-07
Pla1a	60.5002	3.91529	0.477519	8.19924	2.41916e-16	8.80361e-15
BC028528	18.7361	3.91388	0.897579	4.36048	1.29775e-05	9.16337e-05
Cgnl1	2131.32	3.90922	0.221477	17.6507	1.00496e-69	4.16004e-67
Gdpd2	118.023	3.90182	0.603134	6.46924	9.84976e-11	1.80014e-09
Eda2r	13.6524	3.90135	0.94206	4.14129	3.45352e-05	0.00021751
E230025N22Rik	7.11507	3.89343	1.26131	3.08681	0.00202315	0.0076378
Dapk2	20.8448	3.87934	0.952559	4.07255	4.65008e-05	0.000282016
Islr2	32.4471	3.85954	0.625602	6.16932	6.85833e-10	1.1079e-08
Cyp4f14	14.0163	3.85856	0.985733	3.91441	9.0627e-05	0.000510757
Fgf7	1244.2	3.85338	0.312683	12.3236	6.76348e-35	8.42028e-33
Cxadr	568.171	3.85123	0.225159	17.1045	1.3734e-65	5.0535e-63
Apol9a	663.291	3.8291	0.296192	12.9277	3.13904e-38	4.55932e-36
Pltp	456.578	3.81404	0.541102	7.04864	1.8067e-12	4.21019e-11
Kcnj4	18.1899	3.8126	0.851906	4.47538	7.62759e-06	5.66103e-05
Vwa5b1	5.44887	3.81184	1.5111	2.52256	0.0116503	0.0336074
Gbp6	1060.73	3.8091	0.762189	4.99757	5.80559e-07	5.53738e-06
Gpr153	1406.17	3.80474	0.210236	18.0975	3.33597e-73	1.5782e-70
Kcp	291.367	3.80342	0.425482	8.93909	3.92386e-19	1.86699e-17
Ripor3	41.4764	3.80038	0.686431	5.53643	3.08693e-08	3.7722e-07
Ephx2	64.563	3.78692	0.821947	4.60726	4.08015e-06	3.23128e-05
H2-DMb1	74.0257	3.7816	0.492564	7.67738	1.62373e-14	4.87945e-13
Ptgir	19.3526	3.77379	0.973824	3.87523	0.000106524	0.000589512
Ctla2a	34.5226	3.77262	0.582826	6.47297	9.60957e-11	1.75818e-09
Usp18	207.899	3.7608	0.630115	5.96843	2.39551e-09	3.56699e-08
Osmr	1838.34	3.74202	0.337269	11.0951	1.32576e-28	1.2544e-26
Ldb3	35.3035	3.73995	0.570642	6.55393	5.60413e-11	1.07028e-09
Ifi203	305.014	3.73991	0.367721	10.1705	2.68469e-24	1.95828e-22
Kcnd2	6.55905	3.73899	1.29522	2.88677	0.00389218	0.0133127
Tlr2	978.425	3.7374	0.31064	12.0313	2.43335e-33	2.89866e-31
Hrh2	12.2701	3.73362	0.923166	4.04436	5.24656e-05	0.000313533
Bdh2	184.371	3.72346	0.377441	9.865	5.90362e-23	3.87905e-21
Hist1h2br	27.2758	3.7196	0.866228	4.29402	1.75467e-05	0.000119711
Map7d3	53.533	3.70516	0.554825	6.67807	2.42113e-11	4.85929e-10
Lgi2	2747.3	3.6955	0.400468	9.22797	2.75822e-20	1.4272e-18
Gm49391	4.26143	3.6947	1.57151	2.35105	0.0187203	0.0500438
Slfn4	5.35146	3.68475	1.39681	2.63798	0.00834023	0.0254089
Mal2	31.2624	3.68151	1.02303	3.59865	0.000319876	0.00154192
Btn2a2	100.684	3.65504	0.392581	9.31029	1.27487e-20	6.76583e-19
Gata4	122.94	3.65461	0.445266	8.2077	2.25459e-16	8.24095e-15
Trpm2	11.3057	3.6529	1.15718	3.15673	0.00159551	0.0062352
Nog	26.6705	3.64666	0.690336	5.28244	1.27474e-07	1.38045e-06
Ranbp3l	43.679	3.64592	0.670119	5.4407	5.30728e-08	6.19732e-07
Atp8b5	21.3022	3.64102	0.683517	5.32689	9.9906e-08	1.10874e-06
Olfr56	40.0634	3.63807	0.682326	5.33186	9.72093e-08	1.08026e-06
Cdk5r2	16.1663	3.63187	0.91913	3.95142	7.76873e-05	0.000445411
Irak3	100.954	3.62494	0.397265	9.12473	7.19143e-20	3.59745e-18
Doc2b	178.725	3.62202	0.416777	8.69056	3.6067e-18	1.55926e-16
Mapk8ip2	59.9871	3.61972	0.626004	5.78226	7.37025e-09	1.01024e-07
Mtus2	32.7781	3.61879	0.822415	4.4002	1.08149e-05	7.76218e-05
Serpinb6b	12.9481	3.61753	1.17736	3.07259	0.00212211	0.00796234
Ddx60	278.827	3.60476	0.379304	9.50363	2.02697e-21	1.16537e-19
Maob	271.847	3.60462	0.279544	12.8946	4.82483e-38	6.94691e-36
Cemip	1458.48	3.59511	0.293024	12.269	1.32869e-34	1.62966e-32
Inhbb	194.995	3.59451	0.660751	5.44003	5.32714e-08	6.21175e-07
Tlr5	63.6394	3.58348	0.594186	6.03091	1.63044e-09	2.48132e-08
Fyb2	23.4085	3.57284	0.687713	5.19524	2.04451e-07	2.12778e-06
Lmod1	50.1365	3.56901	0.727211	4.90781	9.20998e-07	8.44964e-06
Plch2	9.32739	3.56846	1.03603	3.44436	0.000572421	0.00256305
Isg15	1024.44	3.56845	0.288722	12.3595	4.33025e-35	5.47331e-33
Gbp10	39.2978	3.56779	1.14373	3.11943	0.001812	0.00696288
Adora2a	99.3741	3.56755	0.470539	7.58183	3.40719e-14	9.94997e-13
Mndal	96.4826	3.56359	0.609159	5.85001	4.91543e-09	6.90914e-08
Sp140	48.4371	3.5618	0.665022	5.35592	8.51234e-08	9.55575e-07
Hrc	34.5254	3.54766	0.89129	3.98037	6.8808e-05	0.000398923
Smarca5-ps	9.63452	3.54113	1.37086	2.58314	0.00979068	0.0290892
Gjc2	13.3335	3.53915	1.02137	3.46511	0.000530015	0.00239781
H2-Q7	400.321	3.53367	0.539279	6.55259	5.65474e-11	1.07746e-09
Zbp1	266.103	3.52919	0.489886	7.20409	5.84317e-13	1.44405e-11
Syt13	1192.56	3.52823	0.255713	13.7976	2.63487e-43	4.74219e-41
Pabpc4l	83.2683	3.51867	0.404049	8.70851	3.07898e-18	1.34162e-16
Rasgrp3	73.0029	3.51404	0.473209	7.42598	1.11946e-13	3.03371e-12
Ak8	5.42757	3.5019	1.36537	2.56479	0.0103238	0.0304274
Sod3	1088.44	3.49213	0.169039	20.6587	8.15533e-95	7.502e-92
Shc2	188.206	3.49076	0.47294	7.38098	1.57124e-13	4.19622e-12
Apol9b	436.582	3.48757	0.310372	11.2367	2.69196e-29	2.63749e-27
Kank3	360.861	3.48415	0.451862	7.71066	1.25169e-14	3.85949e-13
Nlrc5	833.915	3.48046	0.26439	13.1641	1.41203e-39	2.18508e-37
Gm6526	5.42643	3.47455	1.46872	2.3657	0.0179959	0.0484278
Rsad2	553.131	3.47392	0.314291	11.0532	2.11549e-28	1.95689e-26
Gbp2	901.435	3.46106	0.368247	9.39874	5.52197e-21	3.09941e-19
Myh11	12.3369	3.45767	0.88831	3.89241	9.92532e-05	0.000553718
Calml4	19.1064	3.45233	0.777657	4.4394	9.02108e-06	6.57443e-05
Lhx4	8.19356	3.4452	1.04625	3.29289	0.000991641	0.00411725
Fam184a	33.2919	3.44448	0.749581	4.59521	4.32306e-06	3.40286e-05
Ar	28.8479	3.43664	0.69232	4.96394	6.90761e-07	6.47657e-06
Tcp10b	6.81835	3.43543	1.27643	2.69144	0.00711436	0.0222221
Bmp3	11.601	3.43245	1.11137	3.08849	0.00201173	0.00760178
Lyz2	86.9929	3.4293	0.480848	7.13178	9.90795e-13	2.38107e-11
Ly6c1	57.1513	3.42794	0.491804	6.97014	3.16623e-12	7.14257e-11
Lpl	1501.5	3.42522	0.796162	4.30216	1.69142e-05	0.000116306
Slit3	422.827	3.42221	0.278524	12.2869	1.06466e-34	1.31557e-32
Grip1	50.6439	3.41937	0.812562	4.20813	2.5749e-05	0.000167066
Podn	32.8934	3.41759	0.800487	4.26939	1.96004e-05	0.000132305
S100a8	49.3851	3.41748	0.548154	6.23451	4.53185e-10	7.48139e-09
Trp53i11	3532.39	3.4037	0.150814	22.5689	8.76274e-113	1.81367e-109
Lst1	6.92615	3.3935	1.08675	3.12262	0.00179251	0.00689281
Csnk2a3	108.811	3.39346	0.380148	8.92667	4.39011e-19	2.0769e-17
H2-D1	5651.55	3.38673	0.409091	8.27868	1.24552e-16	4.63447e-15
Cacna1g	189.519	3.38296	0.606844	5.57468	2.47989e-08	3.08969e-07
Ido1	5.18009	3.38291	1.4137	2.39295	0.0167134	0.045584
Clstn3	32.0905	3.38228	0.574366	5.88872	3.89208e-09	5.59419e-08
Ypel4	124.167	3.37353	0.575185	5.86512	4.48803e-09	6.37331e-08
Tnip3	61.4966	3.36887	0.554253	6.07821	1.21528e-09	1.89122e-08
Trim34b	73.077	3.36549	0.63573	5.2939	1.19738e-07	1.30866e-06
Adamts15	20.7663	3.36476	1.04907	3.20738	0.00133952	0.00534194
Hmcn2	53.7318	3.36237	0.613043	5.48471	4.14138e-08	4.93686e-07
H2-K2	149.515	3.36018	0.440468	7.62866	2.37207e-14	7.0137e-13
Cd53	37.4836	3.35999	1.05213	3.19352	0.00140551	0.00556622
Ret	18.444	3.35562	0.692049	4.84883	1.24194e-06	1.10263e-05
H2-T23	591.711	3.35507	0.775669	4.32539	1.52262e-05	0.000105842
Tnfsf18	5.06011	3.34427	1.36487	2.45025	0.0142757	0.0398612
Slamf8	11.7402	3.3368	1.01893	3.2748	0.00105736	0.00434761
Rsph4a	6.68492	3.33528	1.19137	2.79954	0.0051175	0.016836
Snph	175.618	3.3348	0.287607	11.595	4.36839e-31	4.63665e-29
Stac2	1265.28	3.32943	0.295007	11.2859	1.53985e-29	1.52676e-27
Slc9b2	78.3715	3.3237	0.498995	6.66079	2.72363e-11	5.44004e-10
Ebf3	21.3376	3.3209	0.942321	3.52417	0.000424811	0.00196937
Ctla2b	8.37733	3.32051	1.04992	3.16262	0.00156354	0.00611955
Prss27	6.62634	3.31775	1.1482	2.88951	0.00385839	0.013219
Pon3	233.299	3.31285	1.12074	2.95596	0.00311697	0.0110682
Rhox5	385.056	3.30905	0.313135	10.5675	4.21593e-26	3.54352e-24
Dlgap2	12.6245	3.30903	1.03948	3.18337	0.00145573	0.00573904
Efna3	109.852	3.30588	0.458224	7.21456	5.4107e-13	1.34117e-11
Dcst2	4.94351	3.29594	1.36517	2.4143	0.0157655	0.0434857
Tmem53	49.9513	3.29504	0.643916	5.11719	3.1012e-07	3.11022e-06
Tmtc1	53.6758	3.29044	0.671172	4.90254	9.46068e-07	8.64514e-06
Sp110	41.4585	3.27869	0.948989	3.45493	0.000550436	0.00248138
Cyp4v3	161.369	3.27788	0.457142	7.17037	7.47957e-13	1.82396e-11
Itga11	20.5611	3.27519	0.982148	3.33472	0.000853842	0.00362139
Rgs7bp	98.532	3.2741	0.3801	8.61378	7.06904e-18	2.91893e-16
Bend5	107.497	3.25441	0.593657	5.48196	4.20644e-08	4.99643e-07
Emilin2	687.113	3.25007	0.3206	10.1375	3.76797e-24	2.68923e-22
Il13ra2	86.39	3.23931	0.582224	5.56368	2.64138e-08	3.27365e-07
Atp1a3	488.715	3.23434	0.242838	13.3189	1.79686e-40	2.88858e-38
Adm	140.871	3.23152	0.377035	8.57087	1.02707e-17	4.16817e-16
Alx1	9.37426	3.23003	1.31643	2.45363	0.0141422	0.0395619
Ass1	2913.54	3.22304	0.148533	21.6991	2.09196e-104	2.88655e-101
Csprs	20.4532	3.22224	0.911987	3.53321	0.000410543	0.0019111
Mycbpap	36.0103	3.21903	0.596492	5.39659	6.7918e-08	7.73976e-07
Prrx2	150.41	3.21892	0.377407	8.52904	1.47563e-17	5.90179e-16
Oasl2	1008.48	3.20409	0.439566	7.28922	3.11745e-13	8.00291e-12
Cxcl1	3579.48	3.20181	0.239998	13.341	1.33664e-40	2.1698e-38
Hoxa9	26.33	3.19451	0.655709	4.87185	1.10559e-06	9.97079e-06
Trim34a	59.4958	3.1924	0.637894	5.00459	5.59811e-07	5.35182e-06
Hhip	78.3832	3.18395	0.447715	7.11155	1.14743e-12	2.73764e-11
Oas1b	102.274	3.18312	0.564298	5.64084	1.69219e-08	2.17035e-07
S100a7a	40.9777	3.17253	0.841083	3.77196	0.000161969	0.000848963
Ybx2	17.3368	3.17245	0.845836	3.75067	0.000176365	0.000915438
Rasgrp2	121.141	3.17176	0.42981	7.37945	1.58942e-13	4.23794e-12
F11r	712.212	3.1713	0.291299	10.8868	1.3331e-27	1.21283e-25
Kcnh7	83.4272	3.17018	0.703503	4.50629	6.59722e-06	4.97889e-05
Lrrc15	81.4923	3.16633	0.391509	8.08749	6.09051e-16	2.10976e-14
Snca	122.535	3.1636	0.433491	7.29796	2.92157e-13	7.55866e-12
Chst8	26.0987	3.15721	0.624571	5.055	4.30381e-07	4.22422e-06
Morn5	10.4524	3.15639	0.929063	3.39739	0.000680313	0.00296984
Slc26a10	16.6562	3.15554	0.935415	3.37342	0.000742418	0.00320463
Sp5	22.2177	3.14651	0.600001	5.24417	1.56987e-07	1.66415e-06
Stmn2	26.2535	3.14549	0.647078	4.86106	1.16757e-06	1.04444e-05
Phf11d	210.018	3.13645	1.10579	2.83638	0.00456277	0.0152596
1700013F07Rik	6.32394	3.12593	1.30258	2.39981	0.0164037	0.0449094
Apol7a	18.4884	3.12544	0.827299	3.77789	0.000158166	0.000832192
Sp100	123.367	3.12226	1.14208	2.73384	0.00626001	0.0199597
Pcdhb3	27.5358	3.11827	0.623769	4.99907	5.7606e-07	5.49764e-06
9930111J21Rik2	161.711	3.11665	0.295963	10.5305	6.24704e-26	5.17192e-24
Rapsn	12.6121	3.11654	0.861098	3.61927	0.000295437	0.00144132
Krt7	15.8362	3.11509	0.867007	3.59292	0.000326991	0.0015721
Flt3	8.71399	3.11362	1.14491	2.71952	0.0065376	0.0206815
Fam135b	16.5124	3.10997	1.02142	3.04474	0.00232878	0.00862794
Slc15a3	10.9501	3.1086	0.910163	3.41544	0.000636801	0.00281403
Cdh26	60.2241	3.10771	0.767382	4.04976	5.127e-05	0.000307471
Kcnn3	90.5888	3.09895	0.670109	4.62454	3.75425e-06	2.99869e-05
Smarca1	123.324	3.09814	0.577166	5.36784	7.96843e-08	8.98782e-07
Prcd	5.92882	3.09388	1.25865	2.45808	0.0139681	0.039194
Tmem217	8.38422	3.09153	1.11853	2.76393	0.00571101	0.0184891
Serpina3g	56.6794	3.07737	0.715461	4.30124	1.69842e-05	0.000116593
Rtp4	357.327	3.07706	0.412689	7.45611	8.91119e-14	2.44291e-12
Angptl4	311.748	3.07537	0.459994	6.68567	2.2987e-11	4.63039e-10
Mgarp	26.853	3.07386	0.713496	4.30817	1.64611e-05	0.000113426
Pcsk1	12.6329	3.07328	1.18883	2.58513	0.00973423	0.0289318
Gipc3	20.9348	3.07059	0.883177	3.47676	0.000507519	0.00230486
Spint1	87.7087	3.06696	0.721451	4.2511	2.12724e-05	0.000142085
Igdcc4	414.732	3.06058	0.39066	7.83438	4.71161e-15	1.5297e-13
Map3k7cl	21.0899	3.06004	0.89823	3.40674	0.000657428	0.00289359
Cxcl12	2176.29	3.05947	0.328231	9.32108	1.15163e-20	6.15118e-19
Bst2	1425.33	3.0581	0.448035	6.82559	8.75675e-12	1.86368e-10
Mx2	112.202	3.05628	0.590103	5.17924	2.22796e-07	2.29848e-06
Cd24a	920.371	3.04146	0.167618	18.1452	1.40105e-73	6.82313e-71
Pi16	13.6645	3.03722	0.816307	3.72068	0.00019869	0.0010176
Hacd4	310.2	3.03591	0.48953	6.20169	5.58587e-10	9.11239e-09
Ifit1	1237.17	3.02331	0.243239	12.4294	1.81033e-35	2.3058e-33
Lynx1	293.829	3.01506	0.396486	7.60447	2.86068e-14	8.42833e-13
Cpt1a	1971.35	3.01445	0.37154	8.11339	4.92271e-16	1.71962e-14
Serpinb9	254.408	3.01307	0.296542	10.1607	2.97019e-24	2.14761e-22
Helz2	1791.86	3.00964	0.227593	13.2238	6.39413e-40	1.00832e-37
Fgf14	7.06773	3.00815	1.2038	2.49887	0.012459	0.0355868
Fabp4	16.0557	3.00537	0.835486	3.59716	0.000321713	0.00154988
Ccn2	2882.78	3.00527	0.358845	8.37483	5.5302e-17	2.0954e-15
Entpd3	20.2813	3.00153	0.979946	3.06295	0.00219164	0.00817904
Frk	116.157	2.99592	0.372658	8.03934	9.03273e-16	3.09016e-14
Aox3	10.568	2.99183	1.13232	2.6422	0.00823696	0.0251406
1110002E22Rik	7.56421	2.98906	1.05929	2.82175	0.00477626	0.0158742
Hoxa10	146.525	2.97912	0.560459	5.31549	1.06369e-07	1.17261e-06
Cacnb2	312.875	2.97211	0.378825	7.8456	4.30885e-15	1.40445e-13
Calcrl	404.509	2.96784	0.274921	10.7952	3.62523e-27	3.20997e-25
Hspa1l	13.1744	2.96315	0.80826	3.66609	0.000246287	0.00122795
Procr	424.272	2.96292	0.247773	11.9582	5.88209e-33	6.81088e-31
Cd55	12.4387	2.96006	0.890326	3.32469	0.000885175	0.0037361
Fat4	619.609	2.95674	0.169632	17.4303	4.85778e-68	1.87058e-65
Pianp	11.905	2.95392	1.08166	2.73091	0.00631589	0.0200958
Ly6a	109.463	2.95163	0.451648	6.53525	6.35022e-11	1.20168e-09
Tmem45a	152.619	2.95129	0.307579	9.59521	8.37434e-22	4.95223e-20
Slfn10-ps	4.74073	2.95017	1.25015	2.35986	0.0182821	0.0490782
Gm5345	13.1548	2.94609	0.827441	3.56048	0.000370179	0.00174877
Irgm2	420.063	2.93883	0.817443	3.59515	0.0003242	0.00156079
Atp2a3	41.6688	2.93513	0.604891	4.85233	1.22019e-06	1.08507e-05
Tuba8	28.2766	2.93188	0.955064	3.06983	0.00214183	0.0080218
Heatr9	13.0891	2.92657	0.818434	3.57581	0.000349139	0.00166122
Cmya5	42.7575	2.92343	0.528194	5.53477	3.11645e-08	3.80266e-07
Nnmt	84.9943	2.91926	0.38073	7.66754	1.7533e-14	5.24026e-13
H2-Q5	194.644	2.91607	0.417371	6.98675	2.81333e-12	6.40759e-11
Foxf2	35.993	2.91161	0.52193	5.57855	2.42538e-08	3.03319e-07
H2-Q6	465.348	2.91062	0.459037	6.3407	2.28717e-10	3.97804e-09
Podnl1	16.9661	2.90985	0.694986	4.18692	2.82766e-05	0.000181545
H2-K1	5886.54	2.9024	0.39797	7.293	3.03131e-13	7.80597e-12
Col8a2	39.2788	2.90036	0.801468	3.61881	0.000295961	0.00144345
Slc16a9	121.829	2.89776	0.479867	6.03867	1.55386e-09	2.37788e-08
Trdc	21.555	2.89476	1.10141	2.62824	0.00858275	0.0260233
Igtp	264.415	2.88207	0.518106	5.56269	2.65643e-08	3.28738e-07
H2-Q1	34.0715	2.86882	0.653141	4.39234	1.12136e-05	8.02397e-05
Acod1	102.238	2.86187	0.748157	3.82523	0.000130653	0.000705593
Ism1	117.946	2.85967	0.654447	4.36959	1.24478e-05	8.81944e-05
Ifit1bl1	19.7615	2.85121	0.730489	3.90315	9.49489e-05	0.000532395
Esr2	24.1444	2.84963	0.573924	4.96517	6.86398e-07	6.43931e-06
Gm12248	5.3837	2.84481	1.20393	2.36293	0.0181311	0.0487362
Slc35f2	22.7992	2.84172	0.733396	3.87474	0.000106739	0.000590332
Gprc5d	7.38355	2.84155	1.15565	2.45883	0.013939	0.0391321
Ccn1	5942.06	2.83802	0.319404	8.88536	6.37128e-19	2.98855e-17
Tmem106a	108.097	2.8329	0.496671	5.70379	1.17173e-08	1.5325e-07
Zfp941	141.964	2.8326	0.3754	7.54555	4.5038e-14	1.28134e-12
Snhg11	214.838	2.83257	0.644987	4.39166	1.12486e-05	8.04555e-05
Abcb1a	65.9197	2.83174	0.519843	5.4473	5.11399e-08	5.99699e-07
Prkag3	7.82771	2.83094	1.04404	2.71152	0.00669752	0.0210872
Fabp3	122.03	2.82993	0.326711	8.66187	4.6408e-18	1.97538e-16
Nupr1	549.098	2.82768	0.175446	16.1171	1.93521e-58	5.62162e-56
Zc3h12d	25.5712	2.82423	0.599054	4.71449	2.42318e-06	2.03051e-05
Psmb9	91.191	2.82211	0.62946	4.48338	7.34715e-06	5.47991e-05
Chrnb4	10.6419	2.80889	1.19188	2.35669	0.0184384	0.0494339
Zfp985	8.66405	2.80412	1.17283	2.39091	0.0168067	0.0457737
Scube1	19.8398	2.80387	0.855364	3.27799	0.00104549	0.00430949
Rasgef1a	74.8531	2.79282	0.450062	6.20542	5.4551e-10	8.90784e-09
Lor	14.2933	2.79079	0.985237	2.83261	0.00461694	0.0154127
Erich2	35.7386	2.789	0.521567	5.34735	8.92498e-08	9.98513e-07
Fstl1	11791	2.78502	0.297868	9.34988	8.77503e-21	4.79528e-19
Ebf1	528.119	2.7831	0.394607	7.05282	1.75322e-12	4.09446e-11
Spint2	70.9778	2.77527	0.516727	5.37086	7.83626e-08	8.84477e-07
Ptpn22	80.4233	2.7748	0.662718	4.18699	2.82677e-05	0.000181545
Adam5	13.0454	2.77364	0.777621	3.56684	0.000361318	0.00171277
Ptch2	11.6344	2.7689	1.05407	2.62686	0.00861759	0.026105
Tmem151a	174.947	2.76671	0.475481	5.81876	5.92864e-09	8.23544e-08
Pnrc1	2115.89	2.7653	0.266666	10.3699	3.39791e-25	2.64144e-23
Parp14	623.273	2.7629	0.451537	6.11888	9.4236e-10	1.48747e-08
Saxo2	16.855	2.76148	0.746579	3.69884	0.000216585	0.00109637
Gm6055	48.9881	2.75759	0.897843	3.07135	0.00213091	0.00798767
Pyroxd2	6.88805	2.74967	1.10636	2.48532	0.0129434	0.0367484
Unc93a	5.8327	2.74633	1.09833	2.50045	0.0124035	0.0354528
H4c11	25.5064	2.74142	0.774822	3.53813	0.00040297	0.00188272
Scx	41.1217	2.73969	0.550496	4.97676	6.46569e-07	6.10022e-06
Klrg2	34.3318	2.73655	0.539518	5.07222	3.93202e-07	3.87769e-06
Dtx1	25.6636	2.73556	0.83016	3.29522	0.000983437	0.00408934
Tnfsf11	12.7032	2.73322	1.01179	2.70138	0.00690522	0.0216629
H2-T10	105.504	2.72931	0.53987	5.0555	4.29263e-07	4.21574e-06
Igsf10	859.372	2.71983	0.391449	6.94811	3.70217e-12	8.28385e-11
Slc8a2	19.7625	2.71799	0.723367	3.75742	0.000171676	0.000896159
Gm773	17.412	2.71534	0.809372	3.35487	0.000794012	0.00340162
Bves	41.076	2.71483	0.652446	4.161	3.16856e-05	0.000201479
Nbl1	285.974	2.71423	0.276363	9.82126	9.11996e-23	5.87581e-21
B2m	26544.2	2.70278	0.346005	7.8114	5.65573e-15	1.81488e-13
Fas	159.706	2.70216	0.445481	6.06572	1.31365e-09	2.02905e-08
Fras1	77.7432	2.69728	0.718041	3.75644	0.000172349	0.000898536
Ccrl2	71.3848	2.68428	0.427546	6.27834	3.42205e-10	5.79368e-09
Vsnl1	14.1959	2.68401	0.812056	3.3052	0.000949086	0.00396442
Gstt1	260.087	2.68199	0.361639	7.41621	1.20524e-13	3.24493e-12
Dsp	20.8806	2.67232	0.818578	3.26459	0.00109624	0.00449184
Clgn	107.952	2.66761	0.359328	7.42388	1.1374e-13	3.07729e-12
Mbnl3	130.465	2.66264	0.450006	5.9169	3.28068e-09	4.75254e-08
Myo7a	227.616	2.66189	0.359641	7.40151	1.34645e-13	3.60752e-12
Gm11687	6.57042	2.66009	1.0493	2.53512	0.0112408	0.0326268
Serpina3c	14.4232	2.65937	0.832172	3.1957	0.00139494	0.00553363
H2-M3	139.198	2.65753	0.372155	7.14094	9.26974e-13	2.23744e-11
Vsir	37.8918	2.6546	0.688645	3.85481	0.000115818	0.000635423
Ptprk	2166.22	2.6531	0.175641	15.1052	1.4956e-51	3.80987e-49
Smim10l2a	13.1595	2.65201	0.963556	2.75232	0.00591744	0.0190291
Wnt10a	8.65995	2.6479	1.11845	2.36747	0.01791	0.0482358
Otulinl	72.8668	2.64565	0.694426	3.80983	0.00013906	0.000744443
Cdsn	113.24	2.64057	0.493711	5.34842	8.87256e-08	9.93319e-07
Rtn2	227.294	2.63823	0.461081	5.72184	1.05376e-08	1.39921e-07
Cacna1c	597.26	2.63644	0.315713	8.35077	6.78219e-17	2.55226e-15
Kcnj14	103.929	2.63469	0.453257	5.81281	6.14336e-09	8.51228e-08
Gbp5	76.0291	2.63257	0.760337	3.46237	0.000535445	0.00242105
Trim14	47.9383	2.62912	0.618851	4.24839	2.15316e-05	0.000143526
Fam167a	163.551	2.6269	0.375347	6.99859	2.58543e-12	5.92109e-11
Trim12c	534.193	2.62453	0.440056	5.96409	2.45999e-09	3.64334e-08
Neurl1a	85.3997	2.62165	0.495079	5.29541	1.18751e-07	1.29959e-06
Cdon	2223.47	2.62108	0.157707	16.6199	4.99816e-62	1.59153e-59
Wdr17	23.2797	2.61851	0.632504	4.13991	3.47444e-05	0.000218661
Cnksr1	21.9631	2.61571	0.633904	4.12636	3.68551e-05	0.000230282
Gata3	36.7956	2.61049	0.62964	4.146	3.38334e-05	0.000213496
Gm11127	321.425	2.60291	0.371428	7.00784	2.42017e-12	5.55031e-11
Shank1	139.23	2.59519	1.05492	2.46008	0.0138907	0.0390232
Tor3a	819.726	2.59035	0.333881	7.75831	8.60711e-15	2.72498e-13
Agtr1a	60.1886	2.58897	0.561055	4.61447	3.94109e-06	3.12981e-05
Spaca9	9.91068	2.58722	0.962938	2.6868	0.00721411	0.0224905
Anpep	107.357	2.58633	0.509178	5.07943	3.78568e-07	3.74676e-06
H2ac7	14.8271	2.58374	0.770124	3.35496	0.000793757	0.0034014
Abca6	29.2388	2.583	0.706019	3.65854	0.000253654	0.00126012
Lrrc32	139.928	2.57575	0.346183	7.44043	1.00361e-13	2.73317e-12
Gch1	211.94	2.57416	0.283567	9.07778	1.10814e-19	5.44471e-18
P2rx6	15.9773	2.57141	0.752182	3.4186	0.000629443	0.00278299
Tex14	5.81227	2.56885	1.00548	2.55485	0.0106233	0.0311713
Dnaaf3	95.6005	2.56675	0.339134	7.56852	3.77495e-14	1.08969e-12
Vegfd	44.7701	2.56666	0.472154	5.43606	5.44726e-08	6.32509e-07
Rbm20	45.3742	2.56532	0.471672	5.43878	5.36459e-08	6.24223e-07
Gm29216	56494.9	2.56519	1.03405	2.48073	0.0131112	0.0371421
Xaf1	1776.52	2.56471	0.758935	3.37936	0.000726554	0.00314599
Dkk2	317.804	2.56415	0.551165	4.65223	3.28358e-06	2.66517e-05
Rnase4	231.83	2.56271	0.385315	6.65096	2.91192e-11	5.78124e-10
Guca1a	15.578	2.56147	0.689117	3.71703	0.000201579	0.00103049
Amdhd1	17.6842	2.55918	0.742932	3.4447	0.000571686	0.00256114
Cds1	22.0686	2.55797	0.92	2.7804	0.00542923	0.0177068
H2-Q2	212.167	2.55636	0.44755	5.7119	1.11723e-08	1.47052e-07
Oas1c	66.9029	2.55584	0.49133	5.20187	1.97298e-07	2.05981e-06
Atf3	400.241	2.55534	0.350164	7.29757	2.93021e-13	7.56917e-12
Itih5	1575.86	2.55501	0.260996	9.78946	1.24965e-22	7.95832e-21
Ltbp2	1609.24	2.55471	0.738727	3.45826	0.000543681	0.00245478
Sugct	16.284	2.55295	0.8636	2.95617	0.00311481	0.0110628
Pdgfrl	256.641	2.55289	0.367457	6.94744	3.71972e-12	8.31188e-11
Pth1r	67.7116	2.55186	0.782995	3.2591	0.00111765	0.00456376
Parm1	181.257	2.54447	1.05679	2.40774	0.0160515	0.0440982
Rasl12	107.849	2.54189	0.345705	7.35277	1.94137e-13	5.13503e-12
Gchfr	153.917	2.54122	0.612685	4.14769	3.35853e-05	0.000212092
Ifih1	933.227	2.54073	0.293202	8.66545	4.49731e-18	1.91924e-16
Rbm11	8.68408	2.53972	0.940345	2.70084	0.00691656	0.0216902
Slc16a2	1696.57	2.53687	0.299275	8.47669	2.31687e-17	9.09069e-16
Pik3r5	209.653	2.5362	0.556382	4.55839	5.1548e-06	3.98925e-05
Npas4	42.8856	2.53128	0.426048	5.94129	2.82781e-09	4.1363e-08
Hspb8	91.4477	2.53086	0.368193	6.87373	6.25465e-12	1.36269e-10
H2-Q10	165.616	2.51933	0.333707	7.54952	4.36857e-14	1.2493e-12
Cacna1i	36.7127	2.51855	0.524118	4.80532	1.54505e-06	1.34718e-05
Sema6c	134.698	2.5178	0.400339	6.28917	3.19159e-10	5.43687e-09
Gstm4	48.6696	2.51692	0.935534	2.69035	0.00713768	0.0222866
Kif9	18.3	2.51663	0.877639	2.8675	0.00413724	0.0140234
Mturn	166.537	2.51632	0.386746	6.5064	7.69738e-11	1.43367e-09
Arhgap9	8.74297	2.51173	0.980265	2.5623	0.0103982	0.0306031
Zfp459	12.5301	2.5062	0.73548	3.40757	0.000655443	0.00288562
Serinc2	69.8182	2.50404	0.565304	4.42954	9.44343e-06	6.85808e-05
Smim1	196.236	2.50075	0.448148	5.58018	2.40269e-08	3.00787e-07
Lifr	1111.65	2.49788	0.313208	7.97514	1.5221e-15	5.1018e-14
C130074G19Rik	41.8844	2.49743	0.623902	4.00292	6.25665e-05	0.000365682
Cebpb	1374.47	2.49607	0.271616	9.18972	3.93866e-20	2.01285e-18
Xpnpep2	12.2882	2.4958	1.01444	2.46027	0.0138831	0.0390084
Lgals3bp	2385.05	2.49473	0.383591	6.50361	7.84155e-11	1.45888e-09
Orm1	8.90617	2.4928	0.995364	2.50441	0.0122656	0.0351313
Slc5a7	68.5515	2.4904	0.659203	3.77789	0.000158161	0.000832192
Ube2l6	782.778	2.48278	0.299255	8.29653	1.07193e-16	3.99754e-15
mt-Co1	699998	2.4822	0.668877	3.711	0.000206439	0.00105079
Baiap2l2	46.623	2.47986	0.64054	3.87151	0.000108165	0.000597595
Cyp27a1	40.7663	2.47603	0.599131	4.13271	3.58518e-05	0.000225032
Slc12a5	123.516	2.47223	0.443309	5.57675	2.45053e-08	3.06002e-07
Sema4g	380.292	2.46896	0.474853	5.19941	1.99921e-07	2.08457e-06
Rnf213	5599.78	2.46356	0.431891	5.70412	1.16948e-08	1.53077e-07
Echdc3	79.396	2.46167	0.578585	4.25464	2.09383e-05	0.000139967
Stat2	2325.5	2.44926	0.251321	9.74555	1.92737e-22	1.20884e-20
Gbp7	998.991	2.44611	0.462545	5.28836	1.23418e-07	1.34004e-06
Mark1	1243.44	2.4443	0.219345	11.1436	7.69157e-29	7.44777e-27
Optc	25.8978	2.44404	0.773077	3.16145	0.00156987	0.00614223
Sez6l2	51.0946	2.43948	0.626186	3.89577	9.78885e-05	0.000546473
Lrrc3	38.3815	2.43721	0.609559	3.99831	6.37966e-05	0.000372346
Ifi27l2a	27.2743	2.43414	0.703942	3.45787	0.000544461	0.00245712
Tap1	573.836	2.43369	0.409769	5.93918	2.86448e-09	4.18255e-08
Hoga1	15.9712	2.43278	0.738773	3.29301	0.000991221	0.00411654
Txnip	1794.89	2.42569	0.937772	2.58665	0.00969127	0.0288197
Inhba	633.672	2.42435	0.488751	4.96031	7.03808e-07	6.58771e-06
1110008P14Rik	2323.28	2.42252	0.406818	5.95479	2.60402e-09	3.83948e-08
Thbs3	607.222	2.42194	0.179318	13.5064	1.43401e-41	2.39842e-39
Tmem74b	6.76939	2.42171	1.01108	2.39517	0.0166128	0.0453869
Clu	3392.56	2.41553	0.705896	3.42193	0.000621779	0.00275443
Crebrf	485.687	2.41484	0.37776	6.39252	1.63171e-10	2.8896e-09
Ccl7	1205.58	2.41405	0.321565	7.5072	6.04041e-14	1.69521e-12
Msx2	50.988	2.41238	0.421863	5.71839	1.07537e-08	1.42335e-07
H3c15	70.457	2.41147	0.784032	3.07573	0.00209988	0.00788791
Rragd	683.884	2.4107	0.268315	8.98459	2.59705e-19	1.24643e-17
Dhx58	217.128	2.41063	0.377689	6.38257	1.74143e-10	3.06751e-09
Syt17	49.4718	2.40745	0.643708	3.73996	0.000184046	0.000951135
Myo1d	502.925	2.40668	0.190486	12.6344	1.36374e-36	1.83584e-34
Flvcr2	99.0965	2.4041	0.432334	5.56075	2.68625e-08	3.31933e-07
Neurl3	87.1668	2.40376	0.383082	6.27478	3.50135e-10	5.9219e-09
Iqank1	31.2727	2.40189	0.608113	3.94973	7.82378e-05	0.000447792
Ntf5	52.3537	2.40111	0.514787	4.66428	3.09696e-06	2.52857e-05
Rem2	63.1002	2.4008	0.44467	5.39907	6.69885e-08	7.64435e-07
Gpr176	1243.45	2.39892	0.238015	10.0789	6.8519e-24	4.80736e-22
Cilp2	14.9982	2.39759	0.867449	2.76395	0.00571063	0.0184891
Hecw1	15.5972	2.39428	0.937658	2.55347	0.0106657	0.0312791
F13a1	10.7187	2.39409	0.886608	2.70027	0.00692825	0.0217145
Ush1g	12.9895	2.39281	0.979728	2.44232	0.014593	0.0406718
Sult2b1	39.5071	2.39022	0.480531	4.97412	6.55455e-07	6.17e-06
Gbp9	721.875	2.38695	0.506627	4.71146	2.45952e-06	2.05473e-05
Ifitm3	2781.31	2.38158	0.317483	7.50145	6.3117e-14	1.76536e-12
Susd2	24.2462	2.38032	0.635965	3.74285	0.000181945	0.000941744
Efnb2	2429.04	2.37982	0.252566	9.42256	4.40227e-21	2.49633e-19
Csf2	36.4361	2.37693	0.696945	3.41049	0.000648453	0.00285941
Sync	148.398	2.37429	0.398777	5.95392	2.61796e-09	3.85397e-08
Psmb8	779.427	2.36514	0.362454	6.52535	6.78418e-11	1.27796e-09
Fam13c	458.566	2.36098	0.335603	7.03504	1.99201e-12	4.6131e-11
Gm14137	45.9932	2.35559	0.716898	3.28581	0.0010169	0.00420629
Tap2	1050.42	2.35456	0.272336	8.64578	5.34408e-18	2.25733e-16
Htra1	3394.19	2.35266	0.311679	7.54833	4.40864e-14	1.25643e-12
Gm8909	46.4523	2.35253	0.544724	4.31876	1.56908e-05	0.000108797
Lhx6	51.3519	2.35213	0.490549	4.79489	1.62765e-06	1.41177e-05
Entpd1	8.87658	2.35092	0.915567	2.56772	0.010237	0.0301878
Chrd	73.1511	2.35063	0.484487	4.85179	1.22354e-06	1.08746e-05
Slc17a7	9.78218	2.35038	0.905767	2.5949	0.00946177	0.028259
Cbr2	30.7593	2.34717	0.690608	3.3987	0.000677061	0.00295964
Gucy1a2	38.3823	2.34585	0.463805	5.05784	4.24023e-07	4.16675e-06
Cxcl10	1641.81	2.34487	0.237547	9.87119	5.55003e-23	3.66125e-21
Ang	24.3464	2.34446	0.600984	3.90104	9.57794e-05	0.000536689
mt-Co3	200792	2.34424	0.556323	4.21382	2.51091e-05	0.000163684
Eepd1	176.463	2.34136	0.524229	4.46628	7.95897e-06	5.87799e-05
mt-Nd3	23671.5	2.3358	0.835027	2.79728	0.00515354	0.0169377
Amigo2	273.046	2.33571	0.434201	5.37932	7.47658e-08	8.45609e-07
Gjb4	11.9518	2.33561	0.830699	2.81162	0.00492927	0.0163107
Cd274	116.55	2.32903	0.345041	6.75001	1.47835e-11	3.02203e-10
Ccser1	53.6484	2.32808	0.670712	3.47106	0.000518415	0.00234918
Lrrc27	127.372	2.32777	0.308181	7.55326	4.24496e-14	1.21817e-12
Prkch	45.3878	2.32065	0.583011	3.98045	6.87849e-05	0.000398923
Rtl5	49.3103	2.31915	0.576618	4.02198	5.77099e-05	0.0003403
H2-Q4	3021.22	2.31672	0.366329	6.32414	2.54641e-10	4.39515e-09
Naip2	52.647	2.31426	0.512921	4.51193	6.42418e-06	4.85493e-05
Rorc	43.2198	2.31387	0.496272	4.6625	3.12385e-06	2.54551e-05
AI593442	28.268	2.31013	0.660404	3.49805	0.000468667	0.00214785
Arg2	17.8974	2.30695	0.753287	3.06251	0.00219487	0.00818896
Oasl1	147.231	2.3056	0.416347	5.53769	3.06494e-08	3.74986e-07
Ppm1e	117.768	2.29986	0.398206	5.77555	7.67027e-09	1.04616e-07
Acpp	270.52	2.29437	0.446735	5.13587	2.80847e-07	2.84594e-06
H2bc8	45.1068	2.29289	0.476412	4.81284	1.48804e-06	1.30503e-05
Rgs11	35.6987	2.29269	0.745773	3.07424	0.00211036	0.00792368
AI854703	27.5145	2.28595	0.569311	4.0153	5.93708e-05	0.000349223
Cmpk2	288.004	2.28577	0.257505	8.87659	6.89384e-19	3.21544e-17
Islr	1188.96	2.28432	0.368348	6.20152	5.592e-10	9.11342e-09
Slc7a4	68.3838	2.283	0.470937	4.84779	1.24846e-06	1.10723e-05
Fuca2	937.903	2.2829	0.188877	12.0867	1.24225e-33	1.5014e-31
Gm20594	8214.4	2.27789	0.810242	2.81137	0.00493304	0.0163179
9930111J21Rik1	15.1143	2.27282	0.844013	2.69287	0.00708391	0.0221396
Plag1	84.0139	2.27182	0.328462	6.91652	4.62882e-12	1.02602e-10
Lypd6b	13.1684	2.27162	0.742444	3.05965	0.00221594	0.00824901
Marveld3	11.6095	2.26938	0.890823	2.54751	0.0108494	0.0317226
Trim69	40.2971	2.26845	0.441136	5.14229	2.7141e-07	2.75875e-06
Kdelr3	680.596	2.26729	0.217409	10.4287	1.83441e-25	1.47448e-23
Asah2	594.39	2.26627	0.310687	7.2944	2.9999e-13	7.73712e-12
H4c8	29.4792	2.26001	0.544878	4.14774	3.35772e-05	0.000212092
Gpr39	35.9998	2.25993	0.462966	4.88142	1.05327e-06	9.54471e-06
Gm13340	51.3429	2.25941	0.905004	2.49657	0.01254	0.035781
Ch25h	129.86	2.25883	0.294456	7.67121	1.70385e-14	5.11092e-13
Cfap45	44.0329	2.25446	0.561306	4.01644	5.90827e-05	0.000347775
mt-Nd5	171939	2.25428	0.679224	3.31891	0.000903692	0.00380263
C1ql4	54.4794	2.25136	0.519399	4.33456	1.46053e-05	0.000101782
Esr1	18.3771	2.249	0.653608	3.4409	0.000579793	0.00259325
Ifi206	15.6012	2.24751	0.640362	3.50975	0.000448533	0.00206702
Tmem119	263.76	2.24355	0.258671	8.6734	4.19408e-18	1.79446e-16
Meiob	13.7157	2.24352	0.815039	2.75265	0.00591147	0.0190173
Srsf12	112.124	2.24261	0.585601	3.82958	0.000128361	0.000694348
Gm13230	421.584	2.24025	0.213188	10.5083	7.90825e-26	6.51466e-24
Gm47759	11.3393	2.23981	0.898968	2.49153	0.0127192	0.0362176
Vdr	390.955	2.23658	0.456324	4.90131	9.52018e-07	8.68035e-06
D130007C19Rik	16.2833	2.23573	0.666677	3.35354	0.000797855	0.00341366
Slc35g2	66.4385	2.23504	0.451802	4.94695	7.53856e-07	7.01256e-06
Thpo	22.5013	2.23332	0.681705	3.27608	0.00105258	0.00433117
Crhbp	9.44307	2.22537	0.946253	2.35177	0.0186843	0.0499637
Tapbp	3611.62	2.22407	0.288832	7.70021	1.35844e-14	4.15e-13
Gsto2	18.8243	2.22147	0.741964	2.99404	0.00275313	0.00994249
Tspan11	765.822	2.21439	0.174716	12.6742	8.2182e-37	1.1246e-34
mt-Co2	170801	2.20895	0.713707	3.09504	0.00196784	0.00746644
Ccl5	716.746	2.20582	0.189985	11.6105	3.64679e-31	3.94663e-29
Inca1	30.093	2.20564	0.585315	3.76829	0.00016437	0.000861008
Arhgap29	1076.11	2.20349	0.395159	5.57622	2.45803e-08	3.06707e-07
Gabra3	197.577	2.19932	0.325455	6.75769	1.40211e-11	2.8804e-10
Nod2	51.6981	2.19772	0.406272	5.40946	6.32138e-08	7.23855e-07
Tafa1	12.3982	2.19692	0.79931	2.74852	0.00598644	0.0191988
Syn1	191.272	2.19418	0.328832	6.67266	2.512e-11	5.03556e-10
Cpne4	143.158	2.19395	0.542566	4.04365	5.26265e-05	0.000314127
Phldb2	620.464	2.19219	0.283214	7.74041	9.90929e-15	3.11343e-13
Creb3l1	487.003	2.19121	0.3365	6.51176	7.42741e-11	1.38651e-09
Fbxo41	60.6041	2.19046	0.596255	3.6737	0.000239064	0.00119554
Rhbdl2	62.1947	2.18894	0.359894	6.08218	1.18558e-09	1.85196e-08
Mxra8	3628.3	2.18775	0.223404	9.79279	1.20907e-22	7.72965e-21
Ccdc162	12.506	2.18724	0.743395	2.94224	0.00325851	0.0114772
Ccdc39	115.874	2.18655	0.305925	7.14732	8.84889e-13	2.1421e-11
Cftr	20.5916	2.1861	0.716555	3.05085	0.00228192	0.00846987
Cd40	25.974	2.18539	0.733086	2.98109	0.00287227	0.01032
Ooep	14.1091	2.18484	0.868443	2.51581	0.0118758	0.0341388
Ifi204	393.204	2.18233	0.338286	6.45115	1.11006e-10	2.00503e-09
Tns4	8.19939	2.18108	0.913358	2.38799	0.016941	0.046038
Trem2	20.7654	2.18052	0.556019	3.92166	8.79397e-05	0.000496964
Ifit3	567.23	2.17985	0.505851	4.30928	1.63787e-05	0.000112952
Slc35d2	64.1314	2.17858	0.42849	5.08432	3.68938e-07	3.65582e-06
Inpp5j	9.38547	2.17632	0.843005	2.58162	0.0098338	0.0291967
Npr3	47.257	2.17628	0.719877	3.02313	0.00250176	0.00916056
Ppp1r3d	107.896	2.17624	0.393966	5.52392	3.31509e-08	4.0302e-07
Efhc1	28.9444	2.1761	0.624425	3.48497	0.000492194	0.00224325
Gxylt2	3563.97	2.17525	0.15919	13.6645	1.65484e-42	2.85425e-40
Zfp185	84.8961	2.17335	0.4833	4.49689	6.89533e-06	5.17321e-05
Cdc42ep2	132.346	2.168	0.247769	8.75007	2.13215e-18	9.56754e-17
Traf1	54.4307	2.16604	0.552711	3.91894	8.89406e-05	0.000502278
Dglucy	90.2593	2.16201	0.343819	6.28824	3.21092e-10	5.46158e-09
Uba7	317.781	2.16174	0.411502	5.25329	1.49405e-07	1.59294e-06
Nfil3	719.096	2.16033	0.170552	12.6667	9.04332e-37	1.22737e-34
Mapk15	71.2105	2.15911	0.392896	5.49537	3.89895e-08	4.67818e-07
Cdc42ep3	638.046	2.15854	0.32234	6.69647	2.13517e-11	4.31674e-10
Ropn1l	42.5872	2.15807	0.442207	4.88023	1.05961e-06	9.59267e-06
Gm13341	42.9263	2.15696	0.785382	2.74638	0.00602566	0.0193134
Stmn4	198.972	2.15577	0.318937	6.75924	1.38722e-11	2.8569e-10
Sybu	14.8822	2.15392	0.82275	2.61795	0.00884601	0.0266993
Coro6	53.4089	2.1525	0.411634	5.22915	1.70291e-07	1.79369e-06
Ifi211	627.704	2.15158	0.203254	10.5857	3.47199e-26	2.93312e-24
Spire2	91.0271	2.14811	0.40267	5.33465	9.57266e-08	1.0645e-06
Nectin4	15.412	2.14802	0.785706	2.73387	0.00625946	0.0199597
Ndrg1	800.145	2.1467	0.179418	11.9648	5.43576e-33	6.3384e-31
Adcy7	452.586	2.14657	0.230593	9.30892	1.29138e-20	6.83153e-19
Olfr898	8.10888	2.14585	0.905955	2.36861	0.0178552	0.0481117
Atp13a4	78.0164	2.14573	0.733877	2.92383	0.00345758	0.0120604
Rell2	76.2383	2.14417	0.343118	6.24908	4.12871e-10	6.88452e-09
Sfmbt2	158.082	2.14354	0.44706	4.79475	1.6288e-06	1.41203e-05
Nap1l2	44.7345	2.1413	0.424597	5.04314	4.57957e-07	4.4763e-06
Ly6e	2976.46	2.13951	0.254892	8.3938	4.70681e-17	1.79887e-15
Lbx1	72.0137	2.13938	0.524307	4.0804	4.49578e-05	0.000274488
Bmf	107.864	2.1392	0.342424	6.24725	4.17749e-10	6.95185e-09
Ypel3	389.704	2.13912	0.347442	6.15676	7.42459e-10	1.19356e-08
Paqr5	14.1713	2.13862	0.744642	2.87201	0.00407866	0.0138504
Adgrf2	12.1948	2.13469	0.790452	2.7006	0.00692147	0.0216974
Syngr3	114.081	2.13422	0.342245	6.23594	4.4906e-10	7.43553e-09
Trp53inp1	559.445	2.13329	0.315974	6.75148	1.46343e-11	2.99524e-10
Socs2	45.2257	2.13278	0.604738	3.52678	0.000420642	0.00195207
Btg2	754.272	2.12497	0.35246	6.02896	1.65017e-09	2.50444e-08
Fam189a1	64.3647	2.12229	0.54688	3.88073	0.000104143	0.000578658
Pced1b	45.8234	2.12214	0.480214	4.41915	9.90914e-06	7.17114e-05
Foxs1	9.76396	2.12039	0.856336	2.47612	0.0132819	0.0375357
Ip6k3	29.1311	2.11808	0.810278	2.61402	0.00894846	0.0269545
Csf1	15644.3	2.11774	0.171836	12.3242	6.70855e-35	8.41516e-33
Loxl1	75.641	2.11595	0.596623	3.54654	0.000390323	0.00183198
Isg20	108.037	2.11551	0.364552	5.80302	6.51295e-09	9.00931e-08
Onecut2	272.469	2.1135	0.437702	4.82862	1.37481e-06	1.21092e-05
Zfp993	83.652	2.11342	0.400567	5.27607	1.31981e-07	1.4246e-06
Mn1	291.183	2.11291	0.378648	5.58014	2.40332e-08	3.00787e-07
B3gnt4	12.0857	2.11116	0.7756	2.72197	0.00648945	0.0205532
Gpr4	20.9366	2.11108	0.660242	3.19743	0.00138657	0.00550272
Fst	18.5097	2.11078	0.808191	2.61174	0.00900829	0.0271095
Ifi207	107.887	2.11025	0.32791	6.43546	1.23102e-10	2.20837e-09
Mapk13	198.956	2.10909	0.460988	4.57515	4.75874e-06	3.70452e-05
Hist1h4n	32.1686	2.10896	0.49916	4.22503	2.38907e-05	0.000156666
Egfl7	204.754	2.10802	0.358282	5.88368	4.01246e-09	5.74725e-08
Gm43802	24.0028	2.10343	0.725378	2.89977	0.00373438	0.0128568
C1qtnf5	93.9404	2.10306	0.480632	4.37562	1.21087e-05	8.60498e-05
Il15	11.3541	2.10182	0.864558	2.43109	0.0150533	0.0417648
Blnk	20.5725	2.10051	0.691645	3.03698	0.00238964	0.00880629
Aff2	54.2683	2.09777	0.436073	4.8106	1.5048e-06	1.31694e-05
Apobr	140.395	2.09569	0.243604	8.60285	7.77626e-18	3.20297e-16
Avil	48.8178	2.09275	0.521891	4.00993	6.0738e-05	0.000356252
Gm13212	57.2372	2.09241	0.390666	5.35601	8.50782e-08	9.55575e-07
Mx1	93.4668	2.09219	0.518894	4.03202	5.52986e-05	0.00032842
Icosl	327.115	2.09063	0.339547	6.15712	7.40802e-10	1.19321e-08
Dnmt3l	12.1577	2.08971	0.728477	2.86861	0.00412281	0.0139774
Irf5	184.267	2.08897	0.347375	6.01357	1.81479e-09	2.73923e-08
Ddit3	920.805	2.0877	0.326019	6.40361	1.5175e-10	2.69312e-09
Insl6	57.6791	2.08761	0.380895	5.48082	4.23368e-08	5.02158e-07
Serpini1	446.064	2.0859	0.281214	7.41751	1.19343e-13	3.21838e-12
Tcea3	63.3041	2.08379	0.467612	4.45625	8.34066e-06	6.12709e-05
Setbp1	945.418	2.08042	0.18365	11.3282	9.51672e-30	9.6084e-28
Gstm2	138.872	2.07833	0.535317	3.88244	0.000103416	0.000575195
Prss16	78.7279	2.07728	0.43059	4.82427	1.40518e-06	1.23563e-05
mt-Nd4l	34232.8	2.07705	0.872643	2.38018	0.0173043	0.0467872
Cyp4f13	128.016	2.07659	0.47388	4.38212	1.17532e-05	8.37754e-05
Rnd1	451.221	2.07407	0.231593	8.95567	3.37691e-19	1.61604e-17
Gm28661	140566	2.07029	0.663918	3.1183	0.001819	0.00698654
Oas3	17.6113	2.06326	0.783702	2.6327	0.00847081	0.0257404
Plxdc1	52.4364	2.0482	0.387131	5.29072	1.21835e-07	1.32808e-06
Gadd45a	575.653	2.04682	0.217827	9.39654	5.63879e-21	3.15429e-19
Mr1	489.89	2.04652	0.333723	6.1324	8.65626e-10	1.37158e-08
Bmp6	149.383	2.04587	0.407036	5.02627	5.00121e-07	4.84552e-06
Ctsf	556.21	2.03913	0.448833	4.54319	5.54104e-06	4.24363e-05
Sh2d3c	76.5343	2.03831	0.376049	5.42034	5.94867e-08	6.84966e-07
Cyb561	45.9051	2.03752	0.462658	4.40394	1.06305e-05	7.64636e-05
mt-Nd4	227568	2.03502	0.653214	3.11539	0.001837	0.00704425
Dbil5	10.0011	2.03358	0.805625	2.52422	0.0115955	0.0334607
Ptger1	73.0875	2.02993	0.48237	4.20824	2.57369e-05	0.000167053
Tuba4a	442.432	2.02822	0.4293	4.72448	2.30708e-06	1.94109e-05
Kcnt1	86.659	2.02635	0.477328	4.24519	2.18403e-05	0.000145303
Nxph1	34.9042	2.02304	0.639557	3.16319	0.00156051	0.00610994
H2ac19	94.1502	2.02175	0.411121	4.91765	8.75895e-07	8.07971e-06
Ccl27a	47.0538	2.01883	0.448438	4.50192	6.73429e-06	5.06847e-05
Zfp810	238.886	2.01681	0.355509	5.67302	1.40305e-08	1.81639e-07
H2bc4	1559.78	2.01632	0.346158	5.82486	5.71588e-09	7.94657e-08
Rsph9	65.0522	2.00767	0.383778	5.23132	1.683e-07	1.7761e-06
Rab40b	54.5586	2.00598	0.580066	3.4582	0.000543793	0.00245478
Il18rap	191.348	2.00534	0.552962	3.62655	0.000287236	0.00140545
Mfsd4a	34.2874	2.00388	0.652294	3.07204	0.00212599	0.0079751
Htr6	9.12092	2.00241	0.816038	2.45382	0.0141348	0.0395487
Ccpg1	612.595	2.00181	0.459752	4.3541	1.33616e-05	9.39455e-05
Fcor	18.2143	2.0012	0.663722	3.01512	0.0025688	0.00936875
Diras1	37.7768	2.0012	0.633833	3.1573	0.0015924	0.00622596
Pmaip1	401.112	1.99863	0.208655	9.57863	9.834e-22	5.7335e-20
Mmp11	585.701	1.99862	0.198907	10.048	9.37429e-24	6.54935e-22
Ptpn7	20.8578	1.99693	0.644098	3.10035	0.0019329	0.00736932
Map3k8	141.915	1.99632	0.263257	7.58315	3.37254e-14	9.86618e-13
Clec11a	18.012	1.99366	0.78392	2.54319	0.0109844	0.0320437
Cyp1b1	1316.1	1.99329	0.28216	7.06441	1.61298e-12	3.78832e-11
Shox2	538.908	1.99311	0.23551	8.46295	2.60695e-17	1.01806e-15
Thbs1	5333.48	1.99221	0.290817	6.85039	7.3647e-12	1.5837e-10
Fcgrt	612.656	1.99196	0.31426	6.33858	2.3189e-10	4.029e-09
Cacna2d1	762.162	1.99156	0.390075	5.10558	3.29788e-07	3.2935e-06
Serpinb9b	63.3024	1.99058	0.449329	4.43012	9.41828e-06	6.84282e-05
Cited2	2709.39	1.98957	0.164838	12.0698	1.52438e-33	1.82904e-31
Ctso	265.396	1.98811	0.426421	4.66231	3.12677e-06	2.54663e-05
Fsip1	10.6205	1.98724	0.760868	2.6118	0.00900664	0.0271095
Dram1	381.804	1.98722	0.340913	5.82912	5.57219e-09	7.75983e-08
Cmtm8	86.969	1.98532	0.406949	4.87856	1.06865e-06	9.66927e-06
Hcfc1r1	410.631	1.98362	0.242722	8.17242	3.02272e-16	1.0851e-14
Ccpg1os	78.4947	1.98275	0.401325	4.9405	7.79222e-07	7.24444e-06
Slc40a1	76.9097	1.98189	0.520298	3.80914	0.00013945	0.000746285
Fam131a	65.1393	1.98095	0.444166	4.45994	8.19817e-06	6.03312e-05
Atp2b4	882.023	1.98046	0.260521	7.60193	2.91745e-14	8.56511e-13
Defb42	23.8707	1.97557	0.620119	3.1858	0.00144355	0.00569917
Ell2	1350.44	1.97515	0.181835	10.8623	1.74283e-27	1.57693e-25
mt-Atp6	253953	1.97129	0.678279	2.90631	0.00365721	0.0126374
Ptprq	15.4835	1.97121	0.756727	2.60492	0.00918965	0.0275756
Gpr75	17.8238	1.96864	0.687928	2.86169	0.00421385	0.014251
Cpeb3	188.447	1.96564	0.418662	4.69504	2.66556e-06	2.21235e-05
Itgb5	3160.25	1.96554	0.241158	8.15042	3.62658e-16	1.28036e-14
Slpi	133.727	1.96521	0.383807	5.1203	3.05046e-07	3.06489e-06
Vwce	17.7157	1.96069	0.633671	3.09418	0.00197356	0.00748128
Bdnf	410.289	1.96002	0.21572	9.08595	1.02798e-19	5.06584e-18
Celf5	24.2526	1.95891	0.556237	3.52172	0.000428754	0.00198471
Gm28035	56.2423	1.95729	0.443931	4.40899	1.03856e-05	7.47996e-05
Phyh	279.637	1.95716	0.324878	6.0243	1.6984e-09	2.57292e-08
Dnajc28	91.157	1.95662	0.383271	5.10505	3.30704e-07	3.29875e-06
Nucb2	539.881	1.95495	0.203443	9.60933	7.30234e-22	4.35521e-20
Nova2	197.778	1.95033	0.353581	5.51593	3.46946e-08	4.20859e-07
S1pr1	428.915	1.94977	0.204703	9.52486	1.65269e-21	9.53493e-20
Scn9a	24.573	1.94837	0.58478	3.33179	0.000862884	0.00365506
Ina	63.7416	1.9483	0.395728	4.92334	8.50796e-07	7.85693e-06
Thsd1	157.631	1.94596	0.271136	7.17705	7.12314e-13	1.74217e-11
Gm37240	55.5757	1.94216	0.546399	3.55447	0.000378741	0.00178412
Ccdc65	49.4432	1.9418	0.429837	4.51753	6.25649e-06	4.74119e-05
Tcn2	1262.66	1.94098	0.340394	5.70215	1.18305e-08	1.54487e-07
Fmo1	21.4227	1.9392	0.564481	3.43538	0.000591733	0.00264024
mt-Nd1	248934	1.93901	0.46371	4.18152	2.8957e-05	0.000185625
Cys1	60.5301	1.93754	0.787339	2.46087	0.01386	0.0389634
Scn3b	166.68	1.93739	0.636936	3.04173	0.00235225	0.00868999
Unc93b1	683.123	1.93553	0.315729	6.13036	8.76781e-10	1.38793e-08
Slco5a1	88.4919	1.9352	0.427893	4.52261	6.10806e-06	4.6372e-05
Gstt3	194.827	1.93512	0.260713	7.4224	1.15017e-13	3.10677e-12
Bcl2l11	750.839	1.93171	0.274221	7.04435	1.86331e-12	4.3314e-11
Mroh1	1639.13	1.93025	0.173946	11.0969	1.29906e-28	1.23619e-26
Lrrc73	55.3151	1.92943	0.442859	4.35677	1.31994e-05	9.30419e-05
Manba	1152.55	1.92898	0.204905	9.41398	4.777e-21	2.69957e-19
Bmp4	198.671	1.92813	0.395936	4.8698	1.11712e-06	1.00474e-05
Epha4	124.105	1.92807	0.707799	2.72404	0.00644884	0.0204755
Dlk2	104.393	1.92746	0.349494	5.515	3.48778e-08	4.22463e-07
St6galnac3	52.2539	1.92465	0.528781	3.63979	0.000272861	0.0013434
Nxph4	190.152	1.92353	0.365743	5.25923	1.44657e-07	1.5473e-06
Htatip2	198.597	1.92207	0.303757	6.32764	2.48933e-10	4.30254e-09
Hspb1	193.912	1.9214	0.361792	5.31078	1.09158e-07	1.20016e-06
Ptgs1	947.811	1.92041	0.411061	4.67184	2.98515e-06	2.45298e-05
Col6a4	43.8928	1.92027	0.426362	4.50385	6.67341e-06	5.02951e-05
Naaa	402.673	1.92009	0.307061	6.25313	4.0231e-10	6.72253e-09
Crim1	810.442	1.91998	0.303883	6.31814	2.64724e-10	4.56119e-09
Gm8113	2010.74	1.91763	0.142685	13.4396	3.54335e-41	5.86708e-39
mt-Atp8	60775.3	1.9126	0.762514	2.50829	0.0121318	0.0347897
Eml2	229.303	1.91209	0.208649	9.16416	4.99366e-20	2.53635e-18
Il13ra1	917.868	1.9115	0.265489	7.1999	6.02567e-13	1.48251e-11
Mfsd4b3-ps	13.6172	1.91088	0.746906	2.55839	0.0105158	0.0308997
Mt2	1374.99	1.9099	0.151266	12.6261	1.51556e-36	2.02376e-34
Rassf5	216.719	1.90862	0.253378	7.5327	4.97e-14	1.40672e-12
Clec2l	79.3778	1.90828	0.552062	3.45664	0.000546955	0.00246771
Hist1h2bq	55.8192	1.90705	0.447989	4.2569	2.07281e-05	0.000138898
Nfatc4	224.871	1.90363	0.319054	5.96648	2.42427e-09	3.60656e-08
Zc2hc1a	495.858	1.90197	0.237591	8.00525	1.1922e-15	4.02046e-14
Tnfsf13	54.7521	1.9017	0.453323	4.19502	2.72853e-05	0.000176136
Usp17la	20.6242	1.89972	0.601845	3.15649	0.00159681	0.00623878
Peli3	104.988	1.89841	0.39682	4.78405	1.71798e-06	1.4839e-05
Shank3	144.323	1.89698	0.410398	4.6223	3.79504e-06	3.02619e-05
Ppm1j	64.3348	1.89639	0.513213	3.69513	0.000219776	0.00111082
Gbp3	931.537	1.89321	0.749351	2.52646	0.0115218	0.0333052
Sqor	677.411	1.8929	0.270701	6.99258	2.69877e-12	6.16362e-11
Pim1	264.62	1.89214	0.216451	8.74164	2.29756e-18	1.01992e-16
Mafa	12.1502	1.89199	0.795125	2.37949	0.0173367	0.0468595
1700003E16Rik	45.6543	1.88233	0.463871	4.05788	4.95211e-05	0.000297954
Runx1t1	132.587	1.88112	0.329476	5.70943	1.13353e-08	1.49079e-07
Slc7a2	615.837	1.87937	0.250967	7.48851	6.96573e-14	1.93197e-12
Ppp1r3c	88.4078	1.8786	0.561984	3.34279	0.000829393	0.00352764
Zc3h6	93.941	1.87787	0.393676	4.77007	1.84159e-06	1.58241e-05
Loxl2	8120.49	1.87476	0.25192	7.44189	9.92563e-14	2.70755e-12
Adamts6	274.915	1.87057	0.27732	6.74516	1.52863e-11	3.12097e-10
Sdk1	165.784	1.86989	0.319798	5.8471	5.00215e-09	7.00724e-08
Sh3rf3	108.66	1.86982	0.374228	4.99647	5.83903e-07	5.56607e-06
Ndrg4	406.11	1.86831	0.286814	6.51401	7.31717e-11	1.37056e-09
Nr4a3	55.4345	1.86763	0.536736	3.4796	0.000502156	0.00228426
Gabre	185.568	1.86604	0.382814	4.87454	1.0906e-06	9.84504e-06
Nod1	380.742	1.86508	0.354807	5.25659	1.46749e-07	1.56665e-06
Zfr2	122.794	1.86231	0.402012	4.63249	3.61296e-06	2.90264e-05
Col23a1	264.004	1.86212	0.515734	3.61061	0.000305479	0.00148204
Crebl2	177.706	1.85624	0.368113	5.04258	4.59288e-07	4.48666e-06
Rab3il1	177.518	1.85553	0.31686	5.85598	4.74202e-09	6.69381e-08
Fam124a	71.3534	1.8542	0.616001	3.01006	0.00261198	0.00949696
mt-Cytb	310181	1.85165	0.64345	2.87769	0.00400596	0.0136399
Mfsd2b	15.2794	1.85012	0.680371	2.71928	0.00654237	0.0206892
Lrguk	39.8373	1.84914	0.43876	4.21447	2.50364e-05	0.000163402
Plk2	2788.07	1.8484	0.228809	8.07836	6.5644e-16	2.26917e-14
Nuak1	954.462	1.84771	0.251897	7.33517	2.21446e-13	5.80176e-12
Parp10	671.637	1.84716	0.252538	7.31438	2.58574e-13	6.72129e-12
Ajm1	185.04	1.84318	0.326063	5.65283	1.57825e-08	2.03525e-07
Sema4a	31.8071	1.84292	0.49524	3.72126	0.000198227	0.00101586
Slc7a8	14.5398	1.84112	0.769746	2.39186	0.0167634	0.0456902
Mgst1	1282.89	1.84095	0.343941	5.35252	8.6739e-08	9.72393e-07
Tmem8	73.2022	1.84094	0.339438	5.42349	5.84477e-08	6.74409e-07
Mrc2	4175.38	1.83975	0.276907	6.64393	3.05436e-11	6.02988e-10
Calhm5	164.329	1.83389	0.420649	4.35967	1.3026e-05	9.18979e-05
Oplah	679.978	1.83301	0.177513	10.3261	5.37065e-25	4.07923e-23
Tnni3	22.0783	1.83289	0.610481	3.00238	0.00267881	0.00970114
Dnajb4	1669.95	1.83266	0.291379	6.28961	3.1826e-10	5.42713e-09
Cpa6	18.0013	1.83234	0.604363	3.03185	0.00243056	0.00892949
Ctsa	5109.42	1.83208	0.16059	11.4084	3.79761e-30	3.90564e-28
Slc26a11	181.293	1.83191	0.231959	7.89755	2.84439e-15	9.38197e-14
Cd14	285.082	1.83133	0.238409	7.68148	1.57265e-14	4.7431e-13
Hspa1a	397.786	1.82797	0.195796	9.33611	9.99367e-21	5.39007e-19
Slc2a6	562.637	1.82644	0.202052	9.03947	1.57428e-19	7.64425e-18
Aass	101.693	1.82506	0.342688	5.32573	1.00547e-07	1.11511e-06
Pm20d2	19.0791	1.82164	0.717415	2.53917	0.0111116	0.032353
Cabyr	15.9564	1.81787	0.760139	2.3915	0.0167796	0.0457193
Dennd2d	48.8027	1.81751	0.52188	3.48262	0.00049653	0.00225991
Ifi203-ps	13.728	1.81477	0.767412	2.36479	0.0180402	0.0485154
Rab44	53.3937	1.81086	0.397634	4.5541	5.26109e-06	4.05746e-05
Trp53inp2	3998.67	1.80823	0.208354	8.67866	4.00472e-18	1.71788e-16
Glrx	917.487	1.80737	0.173537	10.4149	2.1199e-25	1.68756e-23
Fam57b	35.8036	1.80665	0.576438	3.13417	0.00172343	0.00666429
Dok6	28.1849	1.80481	0.583157	3.09489	0.00196885	0.00746685
Cstad	14.0879	1.80277	0.740723	2.43381	0.014941	0.0414811
Frem1	41.7617	1.80123	0.408825	4.40588	1.05355e-05	7.58131e-05
Gm38317	74.7414	1.79755	0.443683	4.05144	5.0904e-05	0.000305387
Syk	188.191	1.7971	0.30693	5.85509	4.7674e-09	6.7239e-08
Ccn4	1564.32	1.7947	0.221586	8.09934	5.52573e-16	1.92621e-14
Zfp991	369.71	1.79353	0.383933	4.67147	2.99058e-06	2.45298e-05
mt-Nd2	180154	1.79275	0.461193	3.8872	0.000101407	0.000564402
Rcan1	696.456	1.78861	0.224647	7.96191	1.6941e-15	5.64406e-14
Tbc1d2	27.1533	1.78807	0.511783	3.49381	0.000476181	0.00217867
Fam161a	79.852	1.78677	0.319698	5.58893	2.28467e-08	2.88116e-07
Tubg2	81.0522	1.78596	0.377486	4.7312	2.23194e-06	1.88746e-05
Rundc3a	378.878	1.78571	0.443604	4.02546	5.68637e-05	0.000336027
Slc2a4	12.9562	1.7847	0.720168	2.47818	0.0132056	0.0373648
Ctsl	13180.3	1.78317	0.221953	8.034	9.4344e-16	3.2143e-14
Tmem150c	34.1117	1.78288	0.660461	2.69945	0.0069454	0.02176
Speg	585.884	1.7816	0.319129	5.58268	2.36836e-08	2.9731e-07
Fap	12.1825	1.78103	0.74534	2.38955	0.0168689	0.0459
6430550D23Rik	43.6376	1.78078	0.629607	2.8284	0.00467807	0.0155948
Adamts8	290.795	1.78007	0.331776	5.36529	8.08186e-08	9.10956e-07
Lama5	8176.1	1.77985	0.150536	11.8234	2.95379e-32	3.26059e-30
Pld3	2502.95	1.77963	0.286346	6.21495	5.13426e-10	8.4005e-09
Aplp1	1135.82	1.77718	0.402632	4.41392	1.01517e-05	7.33065e-05
P4ha2	2052.77	1.77563	0.201887	8.7952	1.4279e-18	6.47401e-17
H3c14	97.4738	1.77561	0.381907	4.64932	3.33027e-06	2.69646e-05
Pcdhb9	55.7464	1.77249	0.496114	3.57274	0.000353266	0.00167845
Herc6	881.023	1.77196	0.287613	6.16092	7.23258e-10	1.16722e-08
Hapln4	1153.81	1.77067	0.245296	7.2185	5.2566e-13	1.30493e-11
Pdk1	673.183	1.7674	0.387826	4.5572	5.18391e-06	4.00725e-05
Sned1	2117.5	1.76729	0.353305	5.00217	5.66877e-07	5.41312e-06
Ttc25	24.2252	1.76723	0.597926	2.95561	0.00312054	0.0110761
Tifa	252.509	1.7669	0.291386	6.06379	1.32954e-09	2.05168e-08
1810010H24Rik	24.674	1.76476	0.752082	2.3465	0.0189508	0.0505718
Gm8773	17.882	1.76304	0.596198	2.95713	0.00310513	0.0110356
H2-T22	977.437	1.76236	0.415548	4.24104	2.22483e-05	0.000147568
Cd1d1	238.386	1.76202	0.276196	6.3796	1.77556e-10	3.12099e-09
Intu	226.643	1.7594	0.22497	7.82062	5.2563e-15	1.69326e-13
D6Ertd527e	17.7664	1.75931	0.606521	2.90066	0.00372375	0.0128267
Hpx	53.5936	1.75775	0.37795	4.65075	3.30729e-06	2.6831e-05
Tep1	339.409	1.75518	0.223149	7.86549	3.67649e-15	1.2007e-13
Tctn3	298.499	1.75435	0.315404	5.56223	2.66345e-08	3.29361e-07
D630033A02Rik	45.4897	1.75378	0.503381	3.48399	0.000493989	0.00224958
Eef1akmt3	22.8308	1.75344	0.545735	3.21298	0.00131366	0.00525529
Osbp2	81.629	1.75252	0.417623	4.19642	2.71167e-05	0.000175253
Adamtsl4	143.069	1.75156	0.34489	5.0786	3.80232e-07	3.76098e-06
Camk2a	218.347	1.75115	0.378411	4.62763	3.69865e-06	2.96286e-05
Snai2	683.28	1.7481	0.266766	6.55293	5.64183e-11	1.07624e-09
Mast1	17.1223	1.74714	0.619535	2.82008	0.00480114	0.0159487
Ptgfr	104.2	1.74672	0.425322	4.10682	4.01138e-05	0.000247894
Cfap69	164.071	1.7435	0.257901	6.76035	1.37656e-11	2.83849e-10
Enah	5825.89	1.74309	0.255904	6.8115	9.65851e-12	2.03468e-10
Ccdc88b	17.5897	1.74309	0.690312	2.52507	0.0115675	0.0334151
Rapgefl1	258.63	1.74182	0.286404	6.0817	1.18918e-09	1.85584e-08
Igsf9	213.763	1.74006	0.331002	5.25694	1.46473e-07	1.56471e-06
Tmem169	75.6495	1.7339	0.469788	3.6908	0.000223546	0.00112781
Ttc12	163.697	1.73149	0.254472	6.80423	1.01592e-11	2.12662e-10
Gm47331	16.0816	1.7313	0.725893	2.38507	0.017076	0.0463363
Mafb	100.822	1.73084	0.574871	3.01084	0.00260527	0.00947674
Dusp1	1219.55	1.72955	0.161482	10.7105	9.08747e-27	7.83699e-25
Aph1c	80.5284	1.7294	0.544784	3.17446	0.00150114	0.005904
Siglecg	48.2974	1.72679	0.637005	2.7108	0.00671214	0.0211252
Basp1	1833.72	1.7265	0.194154	8.89244	5.97797e-19	2.82003e-17
Macrod1	166.616	1.72489	0.587695	2.93501	0.00333534	0.0116981
Maff	504.185	1.72076	0.183681	9.3682	7.37769e-21	4.08561e-19
H2ac6	32.8061	1.72026	0.557623	3.08499	0.0020356	0.00767954
Porcn	94.7375	1.72023	0.412317	4.17212	3.01785e-05	0.000192635
Bnip3	791.357	1.71862	0.324751	5.29211	1.20913e-07	1.31976e-06
Mvp	702.983	1.71846	0.199432	8.61675	6.88837e-18	2.85144e-16
Vgll3	1119.49	1.71586	0.297861	5.7606	8.38169e-09	1.13664e-07
Mansc1	47.4712	1.7156	0.715937	2.3963	0.0165616	0.0452745
Krt80	169.301	1.71421	0.322061	5.32263	1.02279e-07	1.13313e-06
Rassf9	13.1754	1.71228	0.70177	2.43995	0.0146894	0.0408992
Nacad	165.324	1.71102	0.400375	4.27355	1.92389e-05	0.000130183
Gsdmc4	18.6328	1.70956	0.638256	2.67848	0.00739569	0.0229709
Ifngr2	964.082	1.7084	0.257612	6.63166	3.31923e-11	6.52729e-10
Fbn1	6949.02	1.70789	0.155854	10.9583	6.06581e-28	5.57987e-26
Dnaaf4	24.4814	1.70763	0.590055	2.89402	0.00380346	0.0130551
Dpyd	90.0691	1.70604	0.397998	4.28656	1.81459e-05	0.000123494
Flt4	28.7089	1.6985	0.632628	2.68483	0.00725661	0.0225876
Slc25a43	49.2372	1.69674	0.3746	4.52948	5.91302e-06	4.49531e-05
Plcl2	92.4279	1.69649	0.406342	4.17502	2.9796e-05	0.000190488
Pdcd4	1147.91	1.69644	0.290675	5.83621	5.34002e-09	7.45532e-08
Psd	55.3817	1.69598	0.514072	3.2991	0.000969963	0.0040394
Gpr162	131.58	1.69587	0.357166	4.74812	2.05312e-06	1.75145e-05
Tpm2	330.658	1.6948	0.349417	4.85037	1.23232e-06	1.09468e-05
Il17rc	620.685	1.69302	0.265587	6.37464	1.83397e-10	3.21684e-09
Gstm1	1312.84	1.69028	0.269123	6.28068	3.3709e-10	5.71293e-09
Gadd45b	593.584	1.68929	0.321984	5.24649	1.5502e-07	1.64752e-06
Gba	1813.29	1.68928	0.199981	8.44721	2.98347e-17	1.15691e-15
Hoxa1	73.3863	1.68785	0.347358	4.85912	1.17908e-06	1.0536e-05
Smad9	49.8923	1.68714	0.631804	2.67036	0.00757704	0.0234287
Hpcal1	333.545	1.68608	0.206576	8.16202	3.29473e-16	1.16818e-14
Arvcf	438.778	1.68431	0.357205	4.71526	2.41404e-06	2.02491e-05
Gcnt2	332.844	1.68394	0.258751	6.50795	7.6182e-11	1.42052e-09
Ttc39c	552.526	1.68274	0.262091	6.42044	1.35879e-10	2.42184e-09
Mtmr7	113.835	1.67845	0.278528	6.02614	1.67926e-09	2.54626e-08
Siglec1	24.363	1.67726	0.673083	2.49191	0.0127058	0.0361919
Epor	75.0582	1.67538	0.350201	4.78406	1.71792e-06	1.4839e-05
Rasl10a	45.7205	1.67313	0.476114	3.51414	0.000441181	0.00203654
Txlnb	24.433	1.67083	0.657922	2.53955	0.0110995	0.032328
Rcn3	3164.11	1.67073	0.209273	7.98348	1.42267e-15	4.7782e-14
Adora2b	19.049	1.66979	0.619505	2.69536	0.00703134	0.0220002
Rab43	512.538	1.66947	0.345568	4.83109	1.35784e-06	1.19719e-05
Zfp456	48.3269	1.66869	0.382299	4.36488	1.2719e-05	9.00388e-05
Pdzd7	63.9361	1.66801	0.391177	4.26409	2.0072e-05	0.000135157
Spx	45.78	1.66716	0.446628	3.73278	0.000189381	0.000975658
Fosl2	2335.31	1.66434	0.235276	7.07401	1.5052e-12	3.55536e-11
Satb1	245.809	1.66395	0.362109	4.59517	4.32397e-06	3.40286e-05
Lgals9	1082.95	1.66113	0.346122	4.79926	1.59253e-06	1.38275e-05
Bmper	219.969	1.66072	0.353882	4.69287	2.69403e-06	2.22926e-05
Ubxn11	32.8301	1.65655	0.60137	2.75463	0.00587593	0.0189239
Sema3c	1514.67	1.65645	0.272884	6.07016	1.27786e-09	1.98116e-08
Olfml2b	1154.03	1.65573	0.247577	6.68774	2.26636e-11	4.57081e-10
Sdcbp2	24.5621	1.65493	0.691347	2.39378	0.0166757	0.0455336
Fndc1	352.163	1.65476	0.322666	5.12839	2.92223e-07	2.95039e-06
Trpm4	377.488	1.65398	0.248469	6.65669	2.80054e-11	5.57347e-10
Aloxe3	21.5854	1.65247	0.578008	2.85891	0.00425099	0.0143561
Npc2	5618.14	1.65129	0.252604	6.53708	6.27323e-11	1.19119e-09
Tmem176a	3859.32	1.65075	0.232387	7.10347	1.21659e-12	2.89015e-11
Ccdc170	14.443	1.64997	0.627446	2.62966	0.00854709	0.025941
Gsdmd	582.165	1.64844	0.165754	9.94509	2.6493e-23	1.78322e-21
Muc1	38.3485	1.64788	0.404111	4.07779	4.54655e-05	0.000276764
Adamtsl5	353.177	1.64728	0.24149	6.82133	9.02039e-12	1.91487e-10
Cd302	633.206	1.64487	0.327428	5.02362	5.07078e-07	4.89574e-06
D430019H16Rik	262.297	1.6445	0.312307	5.26564	1.397e-07	1.50107e-06
Tmem255a	75.5969	1.6441	0.631479	2.60357	0.00922589	0.0276643
Lpin3	216.118	1.63834	0.531236	3.08402	0.00204221	0.00770271
1810062G17Rik	26.3985	1.63773	0.525643	3.11567	0.0018353	0.00703935
Cxcl16	725.411	1.63716	0.21195	7.72428	1.12485e-14	3.48788e-13
Nuak2	139.289	1.63678	0.452776	3.61499	0.000300358	0.00146103
Grn	5487.45	1.63567	0.20015	8.17222	3.02764e-16	1.0851e-14
Ssh3	59.4918	1.63454	0.454827	3.59377	0.00032593	0.00156802
H1f3	49.3111	1.63223	0.636964	2.56252	0.0103916	0.0306
N4bp2l1	54.9316	1.6318	0.585938	2.78494	0.00535371	0.0175087
Cp	6744.4	1.62686	0.31486	5.16693	2.3797e-07	2.44436e-06
Sel1l3	23.8359	1.6257	0.630265	2.5794	0.00989728	0.0293218
AW011738	57.154	1.62286	0.442454	3.66787	0.000244582	0.00122019
Kcnd1	288.662	1.62213	0.3522	4.6057	4.1109e-06	3.25219e-05
Hdac11	299.052	1.62129	0.315259	5.14272	2.70788e-07	2.75412e-06
Fbxo32	464.618	1.62004	0.283874	5.70688	1.15063e-08	1.50848e-07
Hsd11b1	61.9151	1.61746	0.497336	3.25224	0.001145	0.00466165
Unc5a	99.3304	1.61483	0.475618	3.39522	0.000685731	0.00298877
Ccdc136	896.451	1.61381	0.219689	7.34587	2.04422e-13	5.38984e-12
Carns1	113.927	1.61268	0.341055	4.72851	2.2617e-06	1.90872e-05
H2-Bl	41.4373	1.61156	0.472373	3.41163	0.000645763	0.00284907
Tmod1	412.187	1.61003	0.275184	5.85076	4.89323e-09	6.88963e-08
Itga7	1600.55	1.60913	0.22078	7.28837	3.13727e-13	8.01651e-12
Arsa	825.838	1.60859	0.26396	6.09408	1.1007e-09	1.72917e-08
Ddx58	2147.76	1.60773	0.322817	4.98032	6.34801e-07	5.99261e-06
Azin2	323.904	1.60624	0.33061	4.85842	1.18327e-06	1.05621e-05
Adamts7	3083.69	1.60558	0.234043	6.86017	6.87807e-12	1.49067e-10
Septin4	116.671	1.60519	0.417006	3.84931	0.000118449	0.000647789
Slc30a4	7975.75	1.60465	0.28084	5.71376	1.10509e-08	1.45802e-07
Fam214a	444.703	1.60419	0.259666	6.17789	6.49642e-10	1.05252e-08
Ifi208	26.7985	1.60227	0.479127	3.34416	0.000825326	0.00351305
Syn3	35.2161	1.60132	0.456284	3.50949	0.000448963	0.00206843
Tnfrsf11a	31.2569	1.60131	0.528031	3.03261	0.00242449	0.00890917
Calcoco1	1327.12	1.60122	0.28553	5.60788	2.04819e-08	2.60877e-07
Ifit3b	130.093	1.60122	0.620605	2.58009	0.00987744	0.0292839
Draxin	45.5508	1.60103	0.493585	3.24368	0.00117997	0.00478169
Ppfia4	17.1559	1.59946	0.679145	2.35511	0.0185172	0.049605
Rras	911.143	1.59924	0.278524	5.74184	9.36538e-09	1.25564e-07
Fam102b	2827.91	1.59838	0.214219	7.46142	8.55962e-14	2.35042e-12
Dpp7	613.16	1.59495	0.225931	7.05946	1.67148e-12	3.91886e-11
Prrt1	80.2182	1.5949	0.466165	3.42132	0.000623183	0.00275974
Sec31b	20.1639	1.59386	0.663945	2.40059	0.0163689	0.0448512
Egfr	341.787	1.59336	0.435083	3.6622	0.000250055	0.00124449
Ric3	168.661	1.59226	0.603346	2.63905	0.00831388	0.0253473
Gm18095	19.249	1.59129	0.563256	2.82516	0.00472563	0.0157407
Fam43a	997.107	1.59122	0.290345	5.48045	4.24238e-08	5.0283e-07
Apol7e	26.3498	1.58173	0.587913	2.69042	0.0071362	0.0222861
Ces1a	32.1356	1.57996	0.610269	2.58896	0.0096267	0.0286689
Ccdc173	76.0301	1.57921	0.358907	4.40006	1.0822e-05	7.76387e-05
Ssbp2	405.354	1.57606	0.344075	4.58058	4.63686e-06	3.63012e-05
Cntfr	330.879	1.57551	0.423419	3.72093	0.000198487	0.00101688
H2bc6	80.4622	1.5687	0.302017	5.19407	2.05747e-07	2.13724e-06
Tbc1d9	1034.72	1.56861	0.181482	8.64335	5.4588e-18	2.29992e-16
Tnks1bp1	4290.2	1.56559	0.172044	9.09993	9.03864e-20	4.49435e-18
Tgm2	2326.38	1.56358	0.179975	8.68778	3.69598e-18	1.5937e-16
Kalrn	510.218	1.56215	0.202801	7.70285	1.33069e-14	4.07274e-13
Soga3	231.32	1.56122	0.36628	4.26236	2.0228e-05	0.000135932
Diras2	185.862	1.56	0.454031	3.43589	0.000590618	0.00263597
Sv2a	210.978	1.55916	0.327299	4.76373	1.90042e-06	1.62957e-05
Tmem44	886.347	1.55665	0.189493	8.21478	2.12557e-16	7.78655e-15
Lhfp	2839.05	1.5539	0.223369	6.95667	3.48413e-12	7.83834e-11
Gstm7	221.124	1.55124	0.318238	4.87446	1.09105e-06	9.84504e-06
Runx2	550.159	1.55024	0.188465	8.22565	1.94138e-16	7.17531e-15
Bcam	363.61	1.54757	0.260498	5.94081	2.83621e-09	4.14492e-08
H3c4	36.7347	1.54618	0.460047	3.36092	0.000776833	0.00333579
Phospho1	324.932	1.54508	0.278711	5.54367	2.96191e-08	3.63015e-07
Cib2	210.117	1.54409	0.450519	3.42737	0.000609467	0.00270842
Wnt9a	48.6938	1.54389	0.460241	3.35451	0.000795044	0.00340516
Igf2bp3	417.22	1.54323	0.283529	5.44295	5.24054e-08	6.12802e-07
Slc9a2	26.015	1.54318	0.50808	3.03727	0.00238733	0.00879996
Rwdd2a	39.1937	1.54315	0.449054	3.43644	0.000589417	0.00263203
Mettl27	217.183	1.54287	0.363447	4.24509	2.18508e-05	0.000145303
Cfap47	56.3903	1.54194	0.562057	2.74339	0.0060808	0.0194565
Gm16574	19.3684	1.53767	0.628209	2.4477	0.0143771	0.040124
Zfpm2	1003.58	1.53747	0.20016	7.68125	1.5755e-14	4.7431e-13
Fndc7	23.0003	1.53666	0.522706	2.93982	0.00328404	0.01155
Ccdc28a	144.656	1.53421	0.345557	4.43981	9.004e-06	6.56768e-05
Prkcd	1173.31	1.53191	0.194575	7.87312	3.45916e-15	1.13644e-13
Acvr1b	651.28	1.5296	0.202068	7.56975	3.73929e-14	1.08243e-12
A930033H14Rik	63.6747	1.52863	0.345872	4.41963	9.88691e-06	7.1613e-05
Gpam	775.277	1.52862	0.305965	4.99608	5.85084e-07	5.57412e-06
Neurl2	73.5473	1.52844	0.360743	4.23692	2.26611e-05	0.000149969
Apcdd1	870.796	1.5262	0.217776	7.00811	2.41567e-12	5.54766e-11
Insyn1	703.408	1.5233	0.189397	8.04287	8.77584e-16	3.00849e-14
Glmp	2130.82	1.52174	0.1771	8.59255	8.50635e-18	3.47773e-16
Hfe	234.017	1.52006	0.372861	4.07674	4.56721e-05	0.000277519
Znf41-ps	198.863	1.51978	0.498772	3.04705	0.002311	0.00857012
Adam15	3087.25	1.51963	0.179636	8.45947	2.68604e-17	1.04648e-15
H1f5	18.0168	1.51838	0.600639	2.52794	0.0114734	0.0331952
Triqk	48.3878	1.51818	0.505583	3.00283	0.0026748	0.00969062
P2ry6	19.5503	1.51689	0.531581	2.85355	0.00432335	0.0145559
Rhbdf2	128.416	1.51598	0.320366	4.73201	2.22303e-06	1.88088e-05
Ablim3	15.7194	1.5155	0.635549	2.38454	0.0171003	0.0463946
Stk36	213.23	1.51375	0.224055	6.75613	1.41722e-11	2.90426e-10
Bmerb1	219.527	1.51265	0.219506	6.89117	5.53345e-12	1.21194e-10
Trappc6a	153.486	1.50951	0.411072	3.67214	0.00024053	0.00120214
Mfsd8	245.501	1.5093	0.255922	5.8975	3.69041e-09	5.31355e-08
Zfp992	188.297	1.50624	0.46177	3.26187	0.00110679	0.00453283
Prickle1	410.236	1.50605	0.519453	2.8993	0.00373991	0.012869
Wnt5b	43.3055	1.50589	0.524459	2.87131	0.00408769	0.0138782
Colec12	2976.75	1.50536	0.207479	7.25548	4.00241e-13	1.00564e-11
Phldb3	129.848	1.50435	0.346491	4.34167	1.41404e-05	9.88336e-05
Larp6	59.8256	1.50415	0.441617	3.40601	0.000659192	0.00289915
Nrbp2	571.618	1.50295	0.395629	3.79889	0.000145348	0.000772359
Eng	39.6793	1.50273	0.431938	3.47904	0.000503205	0.0022884
Capn1	809.192	1.5	0.211683	7.08606	1.37984e-12	3.26391e-11
C1qtnf6	995.093	1.49994	0.368481	4.0706	4.68929e-05	0.000283895
Gns	3962.58	1.49782	0.191508	7.82118	5.23286e-15	1.689e-13
Tbkbp1	362.121	1.49613	0.172368	8.67986	3.96262e-18	1.70424e-16
Mt1	1952.04	1.49583	0.20119	7.43491	1.04643e-13	2.84045e-12
Fhl2	153.325	1.49547	0.271721	5.50368	3.71943e-08	4.479e-07
Dhdh	85.1335	1.49455	0.356647	4.19055	2.7828e-05	0.000179082
Bid	991.963	1.49243	0.171616	8.69638	3.42644e-18	1.48911e-16
Kifc2	238.477	1.4922	0.482038	3.09561	0.0019641	0.00746078
Zfp345	78.1431	1.48948	0.431433	3.4524	0.00055562	0.00250067
Epha3	28.6994	1.48761	0.47116	3.15734	0.00159218	0.00622596
Gstt2	31.2689	1.48723	0.519082	2.86511	0.00416863	0.0141176
Cxcl11	23.9628	1.48688	0.590045	2.51995	0.0117371	0.0338107
Cpxm1	49.4722	1.48687	0.362052	4.10677	4.01229e-05	0.000247894
Mctp1	55.2835	1.48634	0.400791	3.70851	0.000208482	0.00105924
Cpq	805.211	1.48596	0.383002	3.87977	0.000104555	0.000580754
Pik3ip1	342.053	1.48584	0.333062	4.46114	8.1524e-06	6.00478e-05
Oit3	47.492	1.48137	0.608014	2.43642	0.0148336	0.041266
Fuom	72.4644	1.47901	0.39563	3.73838	0.000185209	0.000955654
Znfx1	1892.67	1.4771	0.240741	6.13562	8.48281e-10	1.34539e-08
Acot13	713.234	1.47696	0.221814	6.65855	2.76546e-11	5.5103e-10
Cnih2	165.621	1.47637	0.440637	3.35053	0.000806564	0.00344558
Kcnq5	83.8228	1.47563	0.480458	3.0713	0.00213127	0.00798767
Slc16a10	331.551	1.47524	0.191867	7.68887	1.48442e-14	4.50165e-13
Eif2ak2	2311.3	1.47474	0.319214	4.61992	3.83889e-06	3.05598e-05
Pstpip1	65.244	1.47261	0.326863	4.50527	6.62892e-06	4.99825e-05
Echdc2	426.708	1.4724	0.196067	7.5097	5.92645e-14	1.66605e-12
E130311K13Rik	124.917	1.46769	0.43114	3.40422	0.000663544	0.00291508
Rims2	216.623	1.46759	0.314431	4.66743	3.04993e-06	2.49633e-05
Plaat3	133.664	1.46413	0.541056	2.70605	0.00680886	0.0213889
Dchs1	1583.11	1.46352	0.233282	6.27363	3.52733e-10	5.95975e-09
Tmem35b	36.2199	1.46312	0.575781	2.54111	0.0110503	0.0322017
Lgmn	2274.96	1.46198	0.240954	6.06748	1.29936e-09	2.01074e-08
Ttc16	21.7405	1.46013	0.555895	2.62664	0.00862328	0.0261175
Nol3	429.455	1.45811	0.340902	4.27719	1.89264e-05	0.000128383
Lrrc29	18.1481	1.45763	0.549881	2.6508	0.00803009	0.0245771
Rerg	49.3343	1.45696	0.468124	3.11232	0.0018562	0.007108
Abca8b	230.649	1.45513	0.467755	3.11087	0.00186537	0.00713816
Rhbdl3	64.8394	1.45416	0.562139	2.58683	0.00968646	0.0288106
Stat5a	553.787	1.45311	0.211982	6.8549	7.13648e-12	1.53862e-10
Pax1	31.7931	1.45133	0.58095	2.49821	0.0124823	0.0356472
Gm28438	8577.8	1.44868	0.450523	3.21556	0.0013019	0.00521454
Zan	35.4837	1.44774	0.461132	3.13954	0.00169211	0.00655696
Lpcat4	550.788	1.44642	0.185093	7.81457	5.51524e-15	1.77323e-13
Plekhm3	465.532	1.44582	0.218105	6.62898	3.38014e-11	6.6392e-10
Zfp968-ps	48.6335	1.44277	0.566602	2.54636	0.0108854	0.0317997
Ampd3	390.663	1.44211	0.176551	8.16827	3.12847e-16	1.11401e-14
Lmntd2	23.4145	1.44031	0.606134	2.37622	0.0174911	0.0472228
Hspa1b	945.585	1.43875	0.16409	8.76804	1.81803e-18	8.20242e-17
Arhgef25	1755.86	1.43773	0.168677	8.52359	1.54679e-17	6.17151e-16
Bach2	157.969	1.43762	0.466917	3.07895	0.00207729	0.00781721
Slc41a2	726.439	1.43554	0.199924	7.18042	6.94963e-13	1.70225e-11
Chac1	323.984	1.43421	0.287872	4.98212	6.28922e-07	5.95068e-06
Foxl1	22.6461	1.43411	0.610914	2.34749	0.0189005	0.0504602
Cda	117.161	1.43088	0.322744	4.43348	9.27233e-06	6.74028e-05
Aebp1	3688.02	1.43	0.413226	3.46058	0.00053902	0.00243522
Thnsl2	75.9076	1.42786	0.474728	3.00775	0.00263188	0.00955313
Dtx3l	401.31	1.42636	0.303277	4.70316	2.5616e-06	2.13462e-05
Cyp2u1	147.639	1.4256	0.283022	5.03708	4.72684e-07	4.59853e-06
Il11ra1	249.201	1.42278	0.398631	3.56916	0.000358125	0.00169812
Dysf	442.644	1.4224	0.312362	4.5537	5.27094e-06	4.06124e-05
Sec24d	2930.09	1.41682	0.151551	9.34878	8.86681e-21	4.82949e-19
Klf11	301.81	1.41009	0.307305	4.58857	4.46284e-06	3.50216e-05
Zfp976	264.945	1.40991	0.282745	4.9865	6.14827e-07	5.83064e-06
Tmem151b	529.035	1.40975	0.262065	5.3794	7.47337e-08	8.45609e-07
Grina	6092.24	1.40862	0.225661	6.2422	4.31456e-10	7.15836e-09
Pdgfrb	3367.94	1.40786	0.146926	9.5821	9.50922e-22	5.58346e-20
Dapk1	274.029	1.40584	0.31748	4.42811	9.50613e-06	6.90059e-05
Palld	4045.74	1.40473	0.132558	10.5971	3.07266e-26	2.62253e-24
Gpnmb	390.948	1.40468	0.399791	3.51353	0.000442195	0.00204065
Serinc3	4337.77	1.40384	0.233665	6.00792	1.87918e-09	2.82868e-08
Trim21	218.729	1.4037	0.394213	3.56078	0.000369759	0.00174728
Cnnm2	275.575	1.40271	0.314264	4.46348	8.06373e-06	5.94476e-05
Dync2li1	266.436	1.40051	0.237278	5.90241	3.58223e-09	5.16228e-08
Jak3	209.572	1.40046	0.307249	4.55805	5.16306e-06	3.99299e-05
Bnc2	155.283	1.40043	0.299786	4.67143	2.99104e-06	2.45298e-05
Rab3d	520.028	1.39795	0.374504	3.7328	0.00018936	0.000975658
Lama3	28.017	1.39772	0.572104	2.44312	0.0145609	0.040596
Eno2	480.493	1.39717	0.202764	6.89062	5.55484e-12	1.21502e-10
Wdr78	117.919	1.39668	0.242997	5.74774	9.04464e-09	1.21658e-07
Tmem141	34.1252	1.39573	0.560076	2.49204	0.0127011	0.0361846
Tceal3	295.085	1.39529	0.229119	6.08981	1.13045e-09	1.76919e-08
Klhdc8b	205.817	1.39315	0.309619	4.49955	6.80985e-06	5.11836e-05
Junb	2360.13	1.39295	0.244584	5.69519	1.23234e-08	1.60544e-07
Tmc4	58.6198	1.3929	0.408049	3.41356	0.000641203	0.00283121
Slfn8	20.2562	1.39128	0.552914	2.51626	0.0118608	0.0341015
Mmp14	2865.01	1.39118	0.157939	8.8083	1.27058e-18	5.82776e-17
Tmem38b	211.746	1.38992	0.254262	5.46647	4.59077e-08	5.4141e-07
Man2b1	1528.87	1.3892	0.256273	5.42078	5.93401e-08	6.83753e-07
Idnk	231.254	1.38843	0.3099	4.48025	7.4554e-06	5.55066e-05
Plvap	195.203	1.38674	0.375039	3.69759	0.000217659	0.00110147
Sphk1	629.49	1.38588	0.278823	4.97046	6.67934e-07	6.28033e-06
Il17rd	219.818	1.38588	0.371948	3.726	0.000194544	0.000999151
Fermt3	39.6541	1.38444	0.395296	3.50228	0.000461303	0.00211644
Enpp5	1681.08	1.38148	0.301714	4.57877	4.67729e-06	3.65486e-05
Fam160a1	212.224	1.38014	0.326109	4.23213	2.31485e-05	0.000152403
Nkd1	61.0868	1.37889	0.490339	2.81211	0.0049217	0.0162987
Nabp1	823.779	1.37868	0.200037	6.89212	5.4968e-12	1.20551e-10
Slc2a8	159.079	1.37717	0.472747	2.91312	0.00357835	0.0124188
Spin2c	67.8	1.37493	0.421111	3.265	0.00109465	0.00448754
Camsap3	38.3568	1.37379	0.55297	2.48438	0.0129777	0.0368017
Nkpd1	28.7664	1.373	0.541956	2.53342	0.0112954	0.0327376
Adamts2	366.528	1.37287	0.388496	3.5338	0.000409634	0.00190847
Nudt17	32.9093	1.37048	0.52708	2.60013	0.00931887	0.0278775
Cd47	2295.86	1.36947	0.272704	5.02183	5.11827e-07	4.93872e-06
Parp9	397.063	1.36826	0.368359	3.71448	0.000203625	0.00103934
Plppr2	1070.87	1.36532	0.253595	5.38387	7.29e-08	8.262e-07
Vldlr	1518.37	1.3634	0.245292	5.55827	2.72469e-08	3.36431e-07
B4galt5	1958.34	1.36323	0.20617	6.61214	3.78812e-11	7.37925e-10
Lipa	2159.61	1.36151	0.324227	4.19925	2.67797e-05	0.000173278
Papss2	462.603	1.36099	0.351026	3.87719	0.000105671	0.000585381
Fam83h	214.165	1.36065	0.231467	5.87839	4.14265e-09	5.92349e-08
Ext1	3411.07	1.35735	0.181574	7.47543	7.6952e-14	2.12362e-12
B4galnt1	692.39	1.35719	0.230332	5.89234	3.80758e-09	5.47749e-08
Tnfrsf1b	1279.19	1.35362	0.160775	8.41935	3.78564e-17	1.46113e-15
Abcg1	64.2582	1.35315	0.397292	3.40594	0.000659362	0.00289915
Ifi27	1973.03	1.35308	0.319645	4.23309	2.30506e-05	0.000152021
Fkbp7	506.902	1.35188	0.348708	3.87684	0.000105822	0.000585826
Rusc1	409.52	1.35183	0.254344	5.31498	1.06667e-07	1.17512e-06
Tm6sf2	34.8715	1.35167	0.565343	2.39088	0.0168078	0.0457737
Zfp455	37.3814	1.35166	0.567156	2.38323	0.0171613	0.0465173
Abhd18	137.378	1.351	0.412278	3.27692	0.00104945	0.00432043
H2-DMa	123.62	1.34972	0.474656	2.84357	0.00446111	0.0149638
Acot4	37.623	1.34927	0.530157	2.54504	0.0109266	0.0319033
Stx11	299.514	1.34843	0.324385	4.15689	3.22611e-05	0.000204745
Pde4a	385.553	1.34826	0.321212	4.1974	2.69995e-05	0.000174564
Lamc2	154.514	1.34803	0.507603	2.65567	0.00791517	0.0242736
Gm4924	173.378	1.34781	0.315165	4.27652	1.89839e-05	0.000128615
Olfr147	17.0678	1.34727	0.567068	2.37584	0.0175088	0.0472553
Ankrd13d	142.123	1.34662	0.385225	3.49566	0.000472891	0.00216481
Rubcnl	36.3009	1.34498	0.497557	2.70317	0.00686806	0.0215504
Kdm5b	1439.94	1.34489	0.244749	5.49496	3.90804e-08	4.68569e-07
Lrp3	394.85	1.34441	0.395566	3.39869	0.000677082	0.00295964
Atp8b1	1193.27	1.33946	0.273255	4.90188	9.49248e-07	8.66464e-06
Mov10	1069.49	1.33866	0.166262	8.0515	8.17858e-16	2.8154e-14
Immp2l	42.3302	1.33625	0.468308	2.85337	0.00432584	0.0145613
Gfra4	54.6413	1.3356	0.55336	2.41363	0.0157946	0.0435443
Gal3st4	65.8721	1.33461	0.330648	4.03636	5.42873e-05	0.000323225
Cacnb3	1740.87	1.33425	0.135375	9.85594	6.46079e-23	4.1952e-21
Ece1	2774.78	1.33365	0.205882	6.47776	9.30963e-11	1.70897e-09
Kif5a	157.268	1.33101	0.328249	4.05486	5.01641e-05	0.000301334
Neu1	702.958	1.33073	0.193922	6.86218	6.78178e-12	1.47173e-10
Lrp1	18689	1.33049	0.191812	6.93642	4.02158e-12	8.97431e-11
Rab3b	25.313	1.32879	0.557488	2.38353	0.0171474	0.0464996
Arid3a	93.6738	1.32739	0.413596	3.20939	0.00133017	0.00531371
Tgfbi	1162.72	1.32639	0.219895	6.03194	1.62007e-09	2.46781e-08
Olfml2a	109.694	1.32422	0.443914	2.98306	0.00285386	0.0102615
Glrb	305.11	1.32397	0.343402	3.85546	0.00011551	0.000633948
Slc6a17	578.682	1.32306	0.339978	3.89161	9.95829e-05	0.000555183
Dock6	420.387	1.32193	0.248392	5.32196	1.02654e-07	1.13619e-06
Ctsz	4538	1.32006	0.200446	6.5856	4.53058e-11	8.75349e-10
Iqcg	54.6951	1.31981	0.406024	3.25056	0.00115177	0.00468115
Plagl1	623.632	1.31865	0.35509	3.71358	0.000204345	0.00104237
Stom	3794.84	1.31774	0.230817	5.70905	1.13609e-08	1.49297e-07
Ptp4a3	407.293	1.31693	0.180608	7.29167	3.06129e-13	7.87093e-12
Fbxl21	99.5436	1.31631	0.312765	4.20862	2.56932e-05	0.0001669
Npr2	1322.75	1.31574	0.255272	5.15428	2.54609e-07	2.59915e-06
Cracr2a	42.6179	1.31476	0.548141	2.39858	0.0164588	0.0450232
Fgf1	260.746	1.31327	0.359166	3.65645	0.000255736	0.00126857
Plcb4	655.219	1.31217	0.170193	7.70987	1.25944e-14	3.87619e-13
Slc37a2	123.777	1.31215	0.26371	4.97572	6.50054e-07	6.12961e-06
Tmem220	30.7229	1.31121	0.523704	2.50372	0.0122894	0.035175
Itm2a	1258.56	1.30897	0.44907	2.91484	0.00355865	0.0123609
Rdh12	71.0698	1.30851	0.368354	3.55232	0.000381843	0.00179771
Emx2	45.4891	1.30849	0.477422	2.74073	0.00613024	0.0195879
Slc26a6	172.837	1.30791	0.252288	5.1842	2.16945e-07	2.24651e-06
Nlrx1	49.1737	1.30711	0.428073	3.05348	0.00226203	0.00840356
Plekho2	1269.05	1.30654	0.154064	8.48047	2.24294e-17	8.84251e-16
Slc1a2	85.4896	1.30538	0.429522	3.03916	0.00237242	0.00874888
Parp12	869.331	1.30464	0.309314	4.21785	2.46644e-05	0.000161165
Trabd2b	349.99	1.30373	0.333767	3.90612	9.37893e-05	0.000526964
Anxa9	101.634	1.3034	0.345121	3.77665	0.000158954	0.000834811
Cdh13	1143.02	1.30322	0.322714	4.03832	5.38347e-05	0.000321035
Cth	216.54	1.30288	0.550493	2.36674	0.0179453	0.0483152
Zfp9	916.241	1.30219	0.158412	8.2203	2.03e-16	7.4695e-15
Tnip1	1163.74	1.30046	0.142977	9.09556	9.4104e-20	4.65126e-18
Rab30	665.87	1.29931	0.271439	4.78674	1.6951e-06	1.46643e-05
Cep295nl	101.488	1.29926	0.350037	3.71179	0.0002058	0.00104786
Sik1	601.09	1.29903	0.199084	6.52507	6.79702e-11	1.27892e-09
Irf9	836.974	1.2984	0.260042	4.99303	5.94395e-07	5.65632e-06
Polr3gl	344.601	1.29799	0.367753	3.52953	0.000416302	0.00193411
Otud1	474.776	1.29774	0.195317	6.6443	3.04658e-11	6.02692e-10
Cacnb1	139.882	1.29741	0.323521	4.01027	6.06494e-05	0.000355984
Tmem86a	289.281	1.29737	0.230039	5.6398	1.7025e-08	2.18188e-07
Zmynd15	80.6553	1.29708	0.411829	3.14956	0.00163519	0.00636979
Spata33	75.0879	1.29688	0.418586	3.09823	0.00194678	0.0074081
Ccl2	9397.67	1.29561	0.231457	5.59764	2.17288e-08	2.74855e-07
Gm43517	242.894	1.29548	0.259536	4.99154	5.99006e-07	5.69693e-06
Hltf	1517.67	1.29472	0.288339	4.49027	7.11313e-06	5.32456e-05
Pnpla7	319.949	1.29421	0.223486	5.79103	6.99573e-09	9.62719e-08
Pik3r3	2804.57	1.29402	0.314875	4.10964	3.96284e-05	0.000245388
Gm6548	323.674	1.29357	0.333276	3.88137	0.000103869	0.00057733
Skil	1891.65	1.29334	0.249615	5.18136	2.20273e-07	2.27812e-06
Tmem51	329.326	1.29321	0.19024	6.79778	1.0624e-11	2.21553e-10
Arid5b	2702.74	1.2927	0.172605	7.48934	6.92191e-14	1.92304e-12
Fndc3b	5782.31	1.292	0.144704	8.92857	4.31542e-19	2.04741e-17
Tsc22d2	2263.3	1.29196	0.206793	6.2476	4.16817e-10	6.94332e-09
Thsd4	199.716	1.29178	0.326338	3.95841	7.54488e-05	0.000433628
Drp2	231.151	1.29171	0.306517	4.21416	2.50704e-05	0.000163496
Vps13c	1031.49	1.28944	0.167504	7.69796	1.38255e-14	4.21588e-13
Mmp9	212.181	1.28871	0.392344	3.28464	0.00102112	0.00422272
Rsbn1	1219.76	1.28867	0.327923	3.9298	8.5015e-05	0.000481917
Klhl24	846.791	1.28781	0.2805	4.59111	4.40892e-06	3.46478e-05
Fam131c	57.9207	1.2858	0.46866	2.74356	0.00607763	0.0194536
Zfp947	75.1453	1.28505	0.438733	2.92901	0.00340046	0.0118912
Cap2	278.488	1.28437	0.367146	3.49825	0.000468327	0.00214689
Frrs1	1101.52	1.28345	0.229469	5.59311	2.23039e-08	2.81699e-07
Cyb5r1	1547.47	1.283	0.160981	7.96987	1.58839e-15	5.30808e-14
Hivep2	1517.16	1.28145	0.203334	6.30217	2.93505e-10	5.0309e-09
Trib3	619.024	1.27834	0.207982	6.14637	7.92761e-10	1.26784e-08
Unc13a	47.0413	1.27674	0.462596	2.75993	0.0057813	0.0186784
Il1r1	516.006	1.27589	0.262146	4.8671	1.13249e-06	1.01526e-05
Stac3	25.564	1.27532	0.479054	2.66217	0.00776381	0.023908
Rgl1	1388.32	1.27503	0.198673	6.4177	1.38349e-10	2.4632e-09
Amn1	264.046	1.27239	0.320558	3.96931	7.20817e-05	0.000416299
Zfp773	82.8883	1.27232	0.284068	4.47895	7.50119e-06	5.57722e-05
Birc3	601.694	1.27227	0.182191	6.98315	2.88634e-12	6.54631e-11
Tnfrsf10b	668.935	1.27043	0.229154	5.54401	2.95625e-08	3.62589e-07
Elavl4	119.975	1.27013	0.330785	3.83975	0.000123162	0.000669726
H1f4	29.1811	1.26773	0.444327	2.85314	0.00432896	0.0145689
Ccdc177	23.0621	1.26712	0.526777	2.40542	0.0161539	0.0443356
Flt3l	131.304	1.26541	0.270883	4.67144	2.99099e-06	2.45298e-05
Nol4	81.5689	1.26508	0.334844	3.77812	0.000158014	0.000831924
Ddit4	2213.59	1.26409	0.194861	6.48715	8.74742e-11	1.61292e-09
Grtp1	91.6054	1.26376	0.359916	3.51126	0.00044599	0.00205702
Irf1	2027.72	1.26286	0.166617	7.57941	3.47139e-14	1.01018e-12
Abca1	2527.87	1.26199	0.442345	2.85296	0.00433142	0.0145742
Ikzf4	99.0365	1.26125	0.471821	2.67314	0.00751438	0.0232697
Atp13a3	10418.6	1.25879	0.203124	6.19715	5.74959e-10	9.36104e-09
Isyna1	22.2165	1.25705	0.531413	2.36549	0.0180062	0.0484476
Spa17	30.4338	1.25606	0.498211	2.52113	0.0116979	0.0337131
Neu3	77.6002	1.25579	0.295603	4.24824	2.15457e-05	0.000143563
Msx1	83.4188	1.25391	0.399762	3.13663	0.00170901	0.00661627
Gpr146	233.11	1.25347	0.259593	4.82861	1.37488e-06	1.21092e-05
Ogdhl	547.84	1.25305	0.297757	4.20831	2.57287e-05	0.000167053
Npr1	111.342	1.25207	0.279393	4.48139	7.41592e-06	5.52623e-05
Npas2	34.8359	1.25057	0.437361	2.85935	0.00424512	0.0143392
Scnn1a	45.122	1.24967	0.449581	2.77963	0.00544209	0.0177417
Rab6b	812.417	1.24938	0.198463	6.29528	3.06854e-10	5.24886e-09
Man2b2	823.78	1.24836	0.297217	4.20015	2.66737e-05	0.000172659
AI429214	85.2442	1.24797	0.411677	3.03144	0.00243394	0.00893993
Tdrp	103.175	1.24683	0.41906	2.97531	0.00292688	0.0104831
Col7a1	373.638	1.24643	0.285737	4.36214	1.28796e-05	9.10201e-05
Psap	24909.5	1.24606	0.202846	6.14288	8.10377e-10	1.28774e-08
Pdlim2	1332.6	1.24454	0.217205	5.72979	1.00556e-08	1.34059e-07
Cacna1h	180.069	1.24298	0.487164	2.55147	0.0107269	0.0314308
Nexn	297.845	1.24017	0.228427	5.42918	5.66132e-08	6.55068e-07
Susd1	37.8147	1.23978	0.476621	2.60119	0.00929006	0.0278114
Tmem176b	5186.76	1.23763	0.208437	5.93767	2.891e-09	4.21013e-08
Crem	304.431	1.2374	0.235878	5.24596	1.55473e-07	1.65126e-06
Ccdc159	92.5169	1.2373	0.39633	3.1219	0.00179688	0.00690641
Zbtb46	111.684	1.23676	0.47535	2.60179	0.00927389	0.0277831
Btg3	658.446	1.23471	0.181314	6.80975	9.77661e-12	2.05694e-10
Lamp2	8114.87	1.23464	0.214819	5.74735	9.06514e-09	1.21835e-07
Gca	469.619	1.23274	0.441253	2.79373	0.00521047	0.0170977
Tuft1	268.07	1.23248	0.240436	5.126	2.95958e-07	2.98628e-06
Emp2	1799.08	1.22884	0.143154	8.58406	9.1582e-18	3.73501e-16
Loxl4	399.149	1.22823	0.271003	4.53217	5.83813e-06	4.44449e-05
Eif4e3	284.34	1.22668	0.438838	2.79529	0.00518534	0.0170243
Gpsm3	71.7195	1.22658	0.342516	3.58109	0.000342163	0.00163413
Tmem8b	176.852	1.22338	0.3753	3.25975	0.00111509	0.00455893
Nradd	452.907	1.22319	0.230098	5.31594	1.06108e-07	1.17051e-06
Apobec1	228.317	1.22312	0.308856	3.96015	7.49033e-05	0.000430792
Fth1	45404.2	1.22075	0.324531	3.76158	0.000168844	0.000883326
Hbp1	1253.54	1.22021	0.221843	5.50036	3.79021e-08	4.551e-07
Slc39a13	1842.49	1.21989	0.228074	5.34867	8.86019e-08	9.92605e-07
Cnn2	3227.51	1.21977	0.298577	4.08529	4.40215e-05	0.000269336
Lpp	1856.04	1.21956	0.203333	5.99782	1.99981e-09	2.99935e-08
Zscan18	60.044	1.21918	0.353945	3.44454	0.000572023	0.00256196
Sgms2	1026.62	1.21827	0.325782	3.73953	0.000184364	0.000952478
Tmem231	321.952	1.21765	0.346851	3.51059	0.000447113	0.00206163
Tapbpl	283.635	1.21502	0.21744	5.58783	2.29924e-08	2.89223e-07
Tnxb	37.2201	1.21446	0.43818	2.7716	0.00557822	0.0181142
Kank2	2510.48	1.2141	0.164063	7.4002	1.35982e-13	3.63747e-12
Dact2	105.077	1.21397	0.279101	4.34958	1.36398e-05	9.56979e-05
1500009L16Rik	313.42	1.21343	0.473297	2.56379	0.0103536	0.0304991
Slc50a1	659.034	1.21342	0.258149	4.70047	2.59561e-06	2.1597e-05
Dlx6	65.4509	1.21264	0.409272	2.96292	0.00304738	0.0108583
Cd82	1014.09	1.21202	0.227933	5.31745	1.05232e-07	1.16162e-06
Foxo3	2471.61	1.20928	0.167135	7.23532	4.64431e-13	1.1564e-11
Ankrd34a	250.392	1.20755	0.335887	3.5951	0.000324262	0.00156079
Zdhhc9	877.864	1.20589	0.230932	5.22182	1.77173e-07	1.86262e-06
Uap1l1	1468.84	1.20434	0.267174	4.5077	6.55344e-06	4.9481e-05
Dnm1	1615.8	1.20371	0.222662	5.40601	6.44444e-08	7.36418e-07
Agtrap	626.184	1.20274	0.237366	5.06703	4.04081e-07	3.9826e-06
Ankrd42	135.324	1.20251	0.262802	4.57572	4.74579e-06	3.70141e-05
Rrad	220.414	1.20146	0.252077	4.76626	1.87679e-06	1.61099e-05
H1f2	823.755	1.19915	0.358413	3.34572	0.000820702	0.00349606
Gabra2	64.9422	1.19849	0.352369	3.40122	0.000670855	0.00294018
Mir100hg	1686.71	1.19757	0.205022	5.84117	5.18342e-09	7.2489e-08
Col5a1	17521.4	1.19572	0.220725	5.41722	6.05326e-08	6.96041e-07
Tle4	707.58	1.19546	0.428849	2.7876	0.00530993	0.0173872
B3gnt9	205.921	1.1952	0.328013	3.64375	0.000268694	0.0013257
Hspa4l	1975.87	1.19493	0.309389	3.86223	0.000112359	0.000618703
Pbxip1	3043.94	1.19417	0.277316	4.30617	1.66103e-05	0.000114407
Nmnat3	54.2671	1.19311	0.349945	3.40943	0.000650984	0.00286904
Garem2	358.16	1.19302	0.302101	3.94909	7.84495e-05	0.000448693
Tcp11l2	222.57	1.19287	0.436735	2.73133	0.00630795	0.0200744
Fbxo17	129.479	1.19226	0.274284	4.3468	1.38135e-05	9.67122e-05
P4ha1	3585.05	1.19169	0.255713	4.66027	3.15787e-06	2.56944e-05
Aifm2	413.931	1.19159	0.25294	4.71098	2.46532e-06	2.05854e-05
Itpr2	1104.08	1.19087	0.187546	6.34974	2.15676e-10	3.76705e-09
Catsper2	51.5629	1.19053	0.396182	3.00502	0.00265565	0.00963246
Rnf152	32.3883	1.19051	0.435547	2.73337	0.00626907	0.0199775
Trim46	562.742	1.18999	0.167755	7.0936	1.30669e-12	3.09974e-11
Acot2	267.044	1.18973	0.319027	3.72924	0.000192054	0.000987692
Tmsb15l	94.0899	1.18897	0.363708	3.26902	0.0010792	0.00442748
Zmym6	859.481	1.18793	0.24237	4.90133	9.51922e-07	8.68035e-06
Igfbp4	1691.61	1.18735	0.241888	4.90868	9.16903e-07	8.42045e-06
Parp4	791.941	1.18702	0.197261	6.01748	1.77149e-09	2.67875e-08
Chst15	387.37	1.18488	0.195251	6.06847	1.29138e-09	2.00026e-08
Kif1a	4546.36	1.18375	0.206611	5.72936	1.00808e-08	1.34286e-07
Mcub	563.445	1.18304	0.181569	6.51561	7.2395e-11	1.35755e-09
Btg1	2894.47	1.18188	0.127831	9.24566	2.33793e-20	1.21353e-18
Chmp4c	252.407	1.18183	0.372816	3.17001	0.00152435	0.00598252
Msrb3	1513.57	1.18061	0.328979	3.58869	0.000332342	0.00159366
Pla2g15	620.761	1.17875	0.217863	5.4105	6.28479e-08	7.20661e-07
Slc29a3	963.203	1.17824	0.181691	6.48488	8.88e-11	1.63554e-09
Gla	721.519	1.17787	0.210032	5.60804	2.04632e-08	2.60839e-07
Cep19	626.922	1.17773	0.226878	5.19102	2.09142e-07	2.17115e-06
Gm7993	434.686	1.17765	0.274612	4.2884	1.79964e-05	0.000122628
Syngap1	923.559	1.17748	0.189621	6.20968	5.30934e-10	8.67839e-09
Ifnlr1	75.9902	1.17731	0.365144	3.22424	0.00126307	0.00508235
Fam221a	81.1925	1.17711	0.35354	3.3295	0.000870032	0.00367969
Pear1	299.455	1.17688	0.236195	4.98268	6.27089e-07	5.93727e-06
Nfat5	4974.88	1.17551	0.18298	6.42429	1.32483e-10	2.36639e-09
Tnfrsf25	33.7447	1.17504	0.487597	2.40986	0.0159586	0.0439009
Pnpla6	1103.23	1.17485	0.172719	6.8021	1.03105e-11	2.15557e-10
Tnfrsf9	35.2316	1.17472	0.421872	2.78454	0.00536036	0.017527
Dhrs11	129.874	1.17428	0.396626	2.96066	0.00306979	0.010924
Pgrmc1	2415.38	1.17386	0.238246	4.9271	8.34602e-07	7.72461e-06
Klc3	59.7431	1.17113	0.436368	2.68382	0.00727871	0.0226415
Ptgr1	730.499	1.17083	0.228608	5.12155	3.03038e-07	3.04842e-06
Cln8	934.44	1.16968	0.196532	5.95162	2.65503e-09	3.90426e-08
Map1lc3a	1064.46	1.16941	0.25077	4.66329	3.11198e-06	2.53926e-05
Rcan2	858.015	1.16828	0.173239	6.74377	1.54326e-11	3.14695e-10
Insig2	689.327	1.16818	0.317221	3.68254	0.000230923	0.00116149
Angpt1	136.306	1.1679	0.312239	3.74039	0.000183734	0.000949816
Lamb2	1939.61	1.16695	0.215698	5.41013	6.29788e-08	7.21663e-07
Rab13	675.893	1.16613	0.264024	4.41674	1.00199e-05	7.24499e-05
Mok	79.6949	1.16513	0.383186	3.04065	0.00236072	0.00871933
Trmt13	477.619	1.16452	0.223714	5.20539	1.93592e-07	2.0224e-06
Alpl	107.491	1.16406	0.49382	2.35726	0.0184106	0.0493672
Pcdhb7	58.4772	1.16363	0.395342	2.94334	0.00324696	0.0114487
Qsox1	1534.69	1.16277	0.294384	3.94983	7.82083e-05	0.000447778
Gm31166	33.3655	1.16231	0.469745	2.47434	0.0133484	0.0377106
Heca	706.504	1.16044	0.252339	4.59874	4.2506e-06	3.3531e-05
Fn1	72120.9	1.15891	0.162601	7.12732	1.02341e-12	2.44879e-11
Clmn	219.211	1.15822	0.416328	2.782	0.00540258	0.0176372
Ephb6	382.99	1.15586	0.463638	2.49301	0.0126665	0.0360984
2310022B05Rik	1852.14	1.15495	0.191177	6.04123	1.52944e-09	2.34487e-08
Tcaf2	396.376	1.15495	0.250233	4.61549	3.92171e-06	3.11891e-05
Vwa5a	862.608	1.1542	0.226045	5.10608	3.2891e-07	3.28672e-06
Ppp1r15a	1286.86	1.15276	0.179211	6.43243	1.25583e-10	2.24801e-09
Pcdhb16	389.648	1.15084	0.224592	5.12413	2.98922e-07	3.01068e-06
Etfbkmt	54.5497	1.14962	0.360736	3.18689	0.00143814	0.0056823
Pwwp3b	332.706	1.14962	0.306329	3.7529	0.000174801	0.000909031
Fyco1	772.159	1.14962	0.191444	6.00498	1.91353e-09	2.87515e-08
Fbxl20	905.536	1.14891	0.279187	4.11518	3.86872e-05	0.000239919
Tubb4a	1094.57	1.14746	0.284849	4.02831	5.618e-05	0.000332709
Cetn4	152.683	1.14658	0.374132	3.06465	0.00217925	0.00814354
Fam217b	424.552	1.146	0.32461	3.53039	0.000414943	0.00192941
Fbxl22	51.2481	1.14523	0.365081	3.13692	0.00170736	0.00661141
Shb	372.252	1.14511	0.231111	4.95481	7.24023e-07	6.76164e-06
Il15ra	149.933	1.14492	0.275655	4.15346	3.27489e-05	0.000207284
Optn	592.76	1.14489	0.237262	4.8254	1.39722e-06	1.22928e-05
Susd6	3742.55	1.14476	0.250112	4.577	4.71688e-06	3.68406e-05
Gnaz	122.325	1.14219	0.353412	3.23188	0.00122977	0.00496207
Ccdc126	128.266	1.14056	0.410161	2.78077	0.00542298	0.0176898
Galk2	1022.63	1.14008	0.204007	5.58844	2.2912e-08	2.88719e-07
Hebp2	201.274	1.13965	0.255181	4.46604	7.968e-06	5.88036e-05
Nfkbia	2549.39	1.13896	0.219157	5.19703	2.02503e-07	2.11016e-06
Nectin1	453.294	1.13866	0.171386	6.64388	3.05536e-11	6.02988e-10
Itprip	1193.36	1.13766	0.231252	4.91958	8.67285e-07	8.00474e-06
Rrbp1	13837.4	1.13703	0.115028	9.88481	4.84523e-23	3.22198e-21
Gm5617	51.4161	1.13304	0.403022	2.81135	0.00493342	0.0163179
Foxn3	669.525	1.1319	0.170942	6.62153	3.55488e-11	6.97414e-10
Col4a2	12321.5	1.13144	0.243676	4.6432	3.43048e-06	2.76408e-05
Gaa	4651.12	1.13122	0.252339	4.48293	7.36251e-06	5.4889e-05
Dse	1173.46	1.13012	0.150968	7.48581	7.11068e-14	1.96887e-12
Tmem203	134.184	1.12989	0.369236	3.06009	0.00221273	0.00824261
Steap1	275.097	1.12976	0.338773	3.33485	0.000853456	0.00362068
Rab38	48.4812	1.1285	0.417061	2.70584	0.00681323	0.0213986
Cfap74	141.217	1.12842	0.23228	4.85799	1.18583e-06	1.05734e-05
Sesn3	3479.54	1.12801	0.168549	6.69245	2.19466e-11	4.4316e-10
Itm2c	3660	1.12578	0.245453	4.58654	4.50653e-06	3.5331e-05
Grk5	665.69	1.12512	0.299408	3.75781	0.000171406	0.000895315
Samd9l	896.472	1.12504	0.391165	2.87613	0.00402582	0.0136906
Il6ra	545.623	1.12451	0.206645	5.44175	5.27585e-08	6.16496e-07
Zfp57	534.414	1.12439	0.171242	6.56609	5.16528e-11	9.90681e-10
Smad7	686.913	1.12426	0.199588	5.63292	1.77186e-08	2.26727e-07
Scamp1	1244.58	1.12425	0.271779	4.13662	3.52455e-05	0.000221478
Egln3	256.239	1.12419	0.207704	5.41247	6.21618e-08	7.13783e-07
Celf4	715.295	1.12333	0.156943	7.15759	8.21062e-13	1.99342e-11
Ifitm2	3033.28	1.12308	0.194533	5.7732	7.77816e-09	1.05913e-07
Stbd1	173.549	1.12193	0.402473	2.78758	0.00531026	0.0173872
Atrnl1	1780.9	1.12178	0.287179	3.90621	9.37551e-05	0.000526963
Prelid2	110.75	1.12155	0.349199	3.21178	0.00131916	0.00527599
Fam171b	1522.93	1.12021	0.196981	5.6869	1.29367e-08	1.68005e-07
Tpk1	48.3739	1.11914	0.459759	2.4342	0.0149247	0.0414461
Shfl	665.916	1.11896	0.178414	6.27171	3.57097e-10	6.02733e-09
Aqp11	45.5716	1.11875	0.468206	2.38945	0.0168736	0.0459
Napb	273.408	1.11874	0.207396	5.39423	6.88189e-08	7.82626e-07
Rab36	180.678	1.11858	0.296044	3.77842	0.000157825	0.000831194
Klf9	921.869	1.11848	0.224185	4.98908	6.06671e-07	5.7599e-06
Fbxo36	77.3949	1.11788	0.34752	3.21674	0.00129656	0.00519565
Jak2	2309.81	1.11762	0.282932	3.95015	7.8102e-05	0.000447479
Slc4a3	450.379	1.11758	0.17148	6.51726	7.16034e-11	1.34423e-09
Igf2r	7582.09	1.11741	0.14344	7.79007	6.69731e-15	2.13669e-13
Pbx1	1986.08	1.11621	0.144224	7.73941	9.98824e-15	3.12638e-13
2610008E11Rik	562.376	1.11541	0.339738	3.28316	0.00102651	0.0042418
Atg10	124.554	1.11443	0.324712	3.43206	0.000599023	0.00266845
Trim25	771.556	1.11248	0.246928	4.50528	6.62868e-06	4.99825e-05
Flnc	4779.93	1.11176	0.196756	5.65044	1.60034e-08	2.05893e-07
Hhex	64.9071	1.11101	0.393472	2.82362	0.0047485	0.015801
Aga	349.567	1.10896	0.261979	4.23301	2.30588e-05	0.000152021
Tyk2	531.539	1.10886	0.18599	5.96195	2.49246e-09	3.68483e-08
Rnf11	2863.81	1.10804	0.162015	6.83911	7.96876e-12	1.70254e-10
Tmem200b	104.824	1.10797	0.306468	3.61529	0.000300007	0.00145979
Rhoq	3621.66	1.10726	0.216543	5.11335	3.16492e-07	3.1722e-06
Zfp964	93.51	1.10681	0.335002	3.30388	0.000953556	0.00398108
Mfsd1	2944.72	1.10633	0.192153	5.75756	8.53404e-09	1.15372e-07
Tpp1	2896.71	1.10608	0.146925	7.5282	5.14452e-14	1.45116e-12
Cbarp	283.164	1.10466	0.241498	4.57418	4.78081e-06	3.71996e-05
Trex1	200.785	1.10263	0.256646	4.2963	1.73671e-05	0.000118632
Ephx1	907.194	1.10143	0.393176	2.80136	0.00508874	0.016758
Ube2h	3535.89	1.10049	0.265922	4.13838	3.49766e-05	0.000219955
Odc1	11829.1	1.1003	0.279815	3.93225	8.41561e-05	0.000477538
Tgoln1	5130.92	1.09976	0.237407	4.63239	3.61473e-06	2.90265e-05
Rab15	209.298	1.09843	0.330893	3.31959	0.000901486	0.00379624
Acss2	390.905	1.09825	0.303245	3.62167	0.000292709	0.00142885
Inpp5k	299.493	1.09654	0.322414	3.40103	0.000671323	0.00294078
Rhod	482.1	1.09627	0.17429	6.28991	3.17645e-10	5.42224e-09
Aldh3b1	421.896	1.09567	0.325139	3.36985	0.000752103	0.00323968
Ak4	566.967	1.09428	0.277092	3.94917	7.84229e-05	0.000448693
Pim2	274.207	1.09423	0.270797	4.04078	5.32744e-05	0.00031788
Rora	681.004	1.0938	0.244187	4.47937	7.48624e-06	5.57111e-05
Pon2	1464.7	1.09331	0.249112	4.38885	1.1395e-05	8.14321e-05
Jund	2499.9	1.09154	0.227283	4.80257	1.56645e-06	1.36369e-05
Fads6	217.018	1.09075	0.263999	4.13164	3.60181e-05	0.00022599
Camk2b	70.5889	1.09046	0.336816	3.23755	0.00120562	0.00487371
Dop1b	342.145	1.08962	0.308991	3.52639	0.000421273	0.00195445
Carmil1	454.853	1.08908	0.23686	4.59799	4.26592e-06	3.36198e-05
Creld1	772.246	1.08895	0.180805	6.02276	1.71464e-09	2.59515e-08
Tspyl1	1515.94	1.08886	0.239695	4.54268	5.55441e-06	4.25e-05
Ift122	711.208	1.08755	0.237506	4.57905	4.67089e-06	3.65159e-05
Rbpms	325.131	1.08733	0.335162	3.2442	0.0011778	0.00477523
Grin2d	51.1926	1.08707	0.401209	2.70949	0.00673867	0.0211966
Sfxn4	92.6398	1.08632	0.449063	2.41908	0.01556	0.0429944
Abtb1	229.396	1.08579	0.328184	3.30848	0.000938043	0.00392522
Olfm1	1181.01	1.0856	0.226401	4.79502	1.62655e-06	1.41155e-05
Slc30a7	1328.36	1.08414	0.182165	5.95141	2.6584e-09	3.90576e-08
Os9	2560.97	1.08396	0.307586	3.52408	0.000424963	0.00196937
Zfyve27	857.58	1.08338	0.28	3.86922	0.000109182	0.000602412
Sgtb	327.731	1.08196	0.195467	5.53525	3.10784e-08	3.79496e-07
Ulk3	416.767	1.08126	0.158604	6.81737	9.27197e-12	1.96073e-10
Gpr45	80.9339	1.07835	0.369088	2.92167	0.00348166	0.0121316
Pigx	254.798	1.07807	0.290202	3.7149	0.000203281	0.00103823
Mcc	170.237	1.078	0.299965	3.59375	0.000325952	0.00156802
Pcdhb18	131.277	1.07665	0.309134	3.48279	0.000496213	0.00225909
Akap17b	284.344	1.07644	0.183312	5.87216	4.3015e-09	6.14003e-08
Ralgps2	497.725	1.07562	0.254754	4.22219	2.41938e-05	0.00015834
Ccdc151	49.3132	1.07534	0.395423	2.71947	0.00653869	0.0206815
Timp2	20270.3	1.0727	0.27049	3.96576	7.31616e-05	0.0004218
Hs1bp3	656.14	1.07106	0.164275	6.51989	7.03592e-11	1.32237e-09
Il20rb	67.4734	1.06966	0.345333	3.09749	0.00195167	0.00742208
Syt3	61.9488	1.06912	0.415818	2.57113	0.0101368	0.0299296
Ostm1	1065.33	1.06473	0.208499	5.10665	3.27929e-07	3.27889e-06
Csnk1g1	1351.51	1.06399	0.164776	6.45717	1.06682e-10	1.93477e-09
Myo6	603.669	1.06346	0.311941	3.40918	0.000651586	0.00287093
Hmox1	1916.61	1.06335	0.179171	5.93482	2.94172e-09	4.28022e-08
Jade1	1236.62	1.06255	0.288876	3.67823	0.000234856	0.00117877
Trnp1	198.992	1.06251	0.338247	3.14122	0.00168245	0.00652758
Pex11a	280.199	1.06157	0.332014	3.19738	0.00138681	0.00550272
Abca7	920.865	1.06058	0.18982	5.58729	2.30645e-08	2.89759e-07
Eva1b	326.489	1.0601	0.313455	3.38198	0.000719652	0.00312264
Cntnap1	390.414	1.05879	0.223956	4.72766	2.27123e-06	1.91482e-05
Zfp52	259.504	1.05693	0.262506	4.02629	5.6664e-05	0.000334967
Fam227a	126.642	1.05661	0.312862	3.37725	0.000732142	0.00316522
Gm20219	66.7529	1.0561	0.336063	3.14257	0.00167473	0.00650486
Stoml1	278.959	1.05585	0.239383	4.4107	1.03035e-05	7.42732e-05
Tom1l1	225.749	1.05575	0.2506	4.2129	2.52118e-05	0.000164233
Bahd1	1382.55	1.05501	0.243649	4.33003	1.49091e-05	0.000103724
Arhgap26	196.22	1.05477	0.271029	3.89174	9.95298e-05	0.000555074
Snx14	1193.21	1.05404	0.178273	5.91248	3.36991e-09	4.87753e-08
Mcoln1	974.526	1.05292	0.141288	7.45232	9.17137e-14	2.51007e-12
Ifnar2	655.18	1.05255	0.255518	4.11929	3.8004e-05	0.000236479
Cyb5a	862.264	1.0524	0.234723	4.48357	7.34055e-06	5.47746e-05
Tex264	1228.07	1.05061	0.229555	4.57672	4.72323e-06	3.68728e-05
Cyp4f17	191.726	1.05036	0.239257	4.39008	1.13307e-05	8.10077e-05
Greb1l	115.706	1.0501	0.316974	3.31291	0.000923318	0.00387438
Gramd3	360.714	1.04962	0.216957	4.83792	1.31206e-06	1.15867e-05
Gm20431	313.657	1.04917	0.441002	2.37905	0.0173571	0.0469059
Tle2	1260.87	1.04869	0.278292	3.76831	0.00016436	0.000861008
Dock11	1639.95	1.04819	0.194267	5.39563	6.82842e-08	7.77614e-07
Dcaf6	1105.28	1.04795	0.246122	4.25785	2.06399e-05	0.000138475
Pgm3	581.753	1.04544	0.206563	5.06113	4.16779e-07	4.10043e-06
Atp1b1	323.171	1.04532	0.3398	3.07628	0.00209603	0.00787878
Fam241b	88.3337	1.04421	0.379081	2.75458	0.00587672	0.0189239
Sord	1459.9	1.04402	0.255914	4.07959	4.51153e-05	0.000275044
Vegfa	2577.98	1.04377	0.222569	4.68965	2.73672e-06	2.26234e-05
Resf1	1828.91	1.04177	0.14579	7.14567	8.95553e-13	2.16475e-11
Zkscan14	72.7189	1.04145	0.381209	2.73198	0.00629554	0.0200388
Col4a1	22591.6	1.0414	0.301823	3.45036	0.000559835	0.00251462
Zfp820	304.846	1.04106	0.278402	3.7394	0.000184458	0.00095267
Rfx5	948.724	1.0407	0.143813	7.23647	4.60505e-13	1.14835e-11
Aldh1b1	73.643	1.03849	0.340258	3.05208	0.0022726	0.00843716
Slc17a5	362.631	1.03807	0.196392	5.2857	1.25224e-07	1.35876e-06
P3h3	690.309	1.03806	0.282506	3.67446	0.000238353	0.00119345
Slc9a7	143.929	1.03739	0.300505	3.45214	0.000556153	0.00250238
Socs3	1461.32	1.03624	0.160797	6.44437	1.16078e-10	2.08915e-09
Mnd1	112.369	1.03488	0.337331	3.06784	0.00215609	0.00806861
Flrt2	1489.44	1.03472	0.215974	4.79096	1.65985e-06	1.43751e-05
Ildr2	690.046	1.03436	0.228768	4.52143	6.14228e-06	4.66104e-05
Cpt1c	1136.03	1.03432	0.202034	5.11953	3.06305e-07	3.07568e-06
Tfcp2l1	34.2417	1.03398	0.430786	2.40021	0.0163856	0.0448748
Mertk	448.354	1.03363	0.224682	4.60041	4.21667e-06	3.3295e-05
Sirpa	2534	1.03356	0.153904	6.71559	1.8731e-11	3.80084e-10
Rhobtb1	269.834	1.03225	0.257616	4.00695	6.15066e-05	0.00036025
BC029722	742.579	1.03179	0.214881	4.80167	1.5735e-06	1.36767e-05
Rbms2	1943.13	1.03088	0.18862	5.46537	4.61935e-08	5.44393e-07
Shc1	3929.01	1.0301	0.186991	5.50885	3.61194e-08	4.35908e-07
Gata6	184.496	1.02977	0.351643	2.92845	0.00340662	0.0119102
Ak1	516.201	1.02969	0.20869	4.93407	8.05351e-07	7.48091e-06
Pdpn	966.224	1.02961	0.149259	6.89816	5.26818e-12	1.15844e-10
4933434E20Rik	1914.77	1.0291	0.159523	6.4511	1.11041e-10	2.00503e-09
Dtwd1	373.103	1.02875	0.269881	3.81185	0.000137931	0.00073959
Wdr45	453.526	1.02863	0.233662	4.40223	1.07145e-05	7.69679e-05
Tstd3	289.508	1.02861	0.235339	4.37078	1.23802e-05	8.77534e-05
Pnma2	78.3014	1.02849	0.341235	3.01401	0.00257817	0.00939673
Zc2hc1c	54.1511	1.02847	0.350681	2.93278	0.00335947	0.0117752
Bcl6	667.136	1.02832	0.195589	5.25753	1.46001e-07	1.56068e-06
Nt5c2	924.563	1.02703	0.185123	5.54784	2.89225e-08	3.55794e-07
Gpc4	2352.12	1.02664	0.260751	3.93724	8.24227e-05	0.000468827
Cplane1	1454.11	1.02627	0.340157	3.01706	0.00255241	0.00932336
Trafd1	763.201	1.02598	0.274216	3.7415	0.000182925	0.000946227
Arntl	708.266	1.02505	0.150377	6.81654	9.32584e-12	1.96961e-10
Pla2g12a	386.734	1.02382	0.203066	5.04181	4.61152e-07	4.50222e-06
Pxmp4	297.1	1.02361	0.288455	3.54857	0.000387324	0.00182041
Ghr	429.451	1.02342	0.223626	4.57645	4.72927e-06	3.69025e-05
Ppp1r3b	279.446	1.02293	0.312527	3.2731	0.00106376	0.00437267
Prr13	1137.67	1.02236	0.26645	3.83697	0.000124562	0.000676005
Mapkbp1	881.901	1.02184	0.149621	6.82953	8.51936e-12	1.81549e-10
Mthfr	988.383	1.02084	0.23562	4.33258	1.47374e-05	0.000102617
Steap2	1327.44	1.02024	0.233961	4.36075	1.29617e-05	9.1561e-05
Sorbs2	1650.35	1.01861	0.301331	3.38038	0.000723862	0.0031368
Icam5	68.8573	1.01834	0.420967	2.41904	0.0155614	0.0429944
Prkab2	291.224	1.01738	0.263174	3.86581	0.000110723	0.000610098
Ugcg	2223.04	1.01667	0.145599	6.98266	2.89653e-12	6.55201e-11
Pcmtd2	825.948	1.01638	0.228913	4.44	8.99576e-06	6.56754e-05
Fkbp14	823.519	1.0138	0.273273	3.70986	0.000207371	0.00105392
Zfp36	530.412	1.01348	0.23057	4.39552	1.10508e-05	7.92114e-05
Atxn7l1	330.023	1.01309	0.210975	4.80194	1.57137e-06	1.36695e-05
Cdc42bpg	802.952	1.01253	0.245305	4.12762	3.66544e-05	0.000229201
Vcam1	2266.4	1.0124	0.21277	4.7582	1.95329e-06	1.66886e-05
Nectin2	1371.75	1.01123	0.147729	6.84515	7.63945e-12	1.6364e-10
Pde4b	847.085	1.01044	0.155575	6.49486	8.31097e-11	1.5393e-09
Rbm43	316.785	1.00976	0.240008	4.2072	2.58558e-05	0.000167627
Sec16a	3611.51	1.00899	0.188698	5.3471	8.93745e-08	9.99232e-07
Cpeb4	1587.18	1.00818	0.190825	5.28329	1.26885e-07	1.37587e-06
Tcirg1	2540.2	1.00817	0.186059	5.41856	6.00802e-08	6.91319e-07
Itpripl2	2146.14	1.00744	0.216735	4.64826	3.34752e-06	2.70368e-05
Msrb2	201.964	1.0071	0.269892	3.7315	0.000190343	0.000980008
Zfp346	688.837	1.00632	0.195965	5.13517	2.81891e-07	2.85477e-06
Tctex1d2	276.15	1.00592	0.278983	3.60568	0.000311336	0.00150602
Chid1	627.954	1.00472	0.241782	4.15547	3.24615e-05	0.000205701
Prune2	830.385	1.00399	0.256367	3.91622	8.99482e-05	0.000507259
Arntl2	314.868	1.00327	0.263295	3.81046	0.000138709	0.000743041
Arrdc4	280.589	1.00325	0.28597	3.50822	0.00045111	0.00207601
Sytl4	180.532	1.00314	0.285916	3.50853	0.000450597	0.00207423
Zbtb7b	1515.77	1.00291	0.237979	4.21427	2.50587e-05	0.000163484
Tspan9	1724.87	1.0025	0.210568	4.76095	1.92684e-06	1.64967e-05
Hes7	69.1701	1.0024	0.305883	3.27707	0.0010489	0.00431923
Ly75	767.349	1.00197	0.199888	5.01263	5.36905e-07	5.15367e-06
Hsdl2	523.687	1.00174	0.425883	2.35215	0.0186653	0.0499289
Mllt3	1188.64	1.00169	0.171633	5.83625	5.33888e-09	7.45532e-08
Ppm1h	323.338	1.00138	0.317638	3.15259	0.00161827	0.0063122
Bbc3	257.981	1.00132	0.274843	3.64326	0.000269202	0.00132702
Pqlc2	324.72	1.00119	0.178566	5.60683	2.06061e-08	2.62234e-07
Ebf4	167.367	1.00093	0.342671	2.92097	0.00348942	0.0121561
Pcdh7	2338.09	0.999791	0.224501	4.45338	8.4528e-06	6.20122e-05
Cpeb1	638.986	0.999447	0.17359	5.75753	8.53549e-09	1.15372e-07
Gmppb	352.03	0.999174	0.210793	4.74008	2.13631e-06	1.81493e-05
Atg13	1047.47	0.998902	0.24685	4.04659	5.19682e-05	0.000311208
Spag4	107.537	0.998625	0.302337	3.30302	0.000956509	0.00399241
Zfp385a	792.139	0.998607	0.223439	4.46926	7.84899e-06	5.80973e-05
Agpat2	440.513	0.997765	0.251111	3.9734	7.08542e-05	0.000409638
Golgb1	1610.94	0.997077	0.123211	8.09246	5.84725e-16	2.02974e-14
Ankrd24	227.157	0.996289	0.346357	2.87648	0.00402141	0.0136812
Kansl1l	837.39	0.995939	0.147126	6.76931	1.29401e-11	2.67827e-10
Nfs1	492.885	0.995669	0.217039	4.58752	4.48553e-06	3.5183e-05
Gss	411.664	0.994685	0.213106	4.66755	3.04811e-06	2.49607e-05
Ptprf	3755.97	0.994388	0.243152	4.08958	4.32154e-05	0.000265121
Hvcn1	237.019	0.993558	0.257575	3.85736	0.000114619	0.000629889
Kctd21	155.577	0.992813	0.257869	3.85006	0.000118088	0.000646168
Sardh	862.176	0.991429	0.260134	3.81122	0.00013828	0.000741225
Cgn	81.3763	0.990361	0.344034	2.87867	0.00399352	0.0136059
Lrrc8e	114.727	0.990258	0.288646	3.4307	0.000602032	0.00268041
Foxo6	44.7129	0.989255	0.380291	2.60131	0.00928674	0.0278074
Nlrc3	183.281	0.989143	0.298819	3.31018	0.000932368	0.00390543
Gas1	1286.8	0.986929	0.210569	4.68697	2.77279e-06	2.29101e-05
Slc27a3	257.683	0.986454	0.225675	4.37113	1.23606e-05	8.77267e-05
Nbeal1	846.306	0.986354	0.224177	4.39989	1.08305e-05	7.76665e-05
Rhbdd1	860.62	0.986223	0.165341	5.96479	2.44945e-09	3.63749e-08
Zbed5	69.6189	0.985918	0.345872	2.85052	0.00436472	0.0146773
Samd4	2296.21	0.985462	0.141375	6.97054	3.15732e-12	7.13219e-11
Nhlrc3	659.245	0.985217	0.173923	5.66468	1.47303e-08	1.90104e-07
Surf4	7866.32	0.984681	0.230778	4.26679	1.98309e-05	0.000133751
Adam22	531.021	0.984293	0.296796	3.31639	0.000911883	0.00383222
Stard6	74.2728	0.984251	0.339216	2.90155	0.00371325	0.0127985
Spg20	1457.67	0.983945	0.201489	4.88336	1.04291e-06	9.46742e-06
Mfap2	281.423	0.983183	0.275964	3.56272	0.000367033	0.00173489
Asic1	140.995	0.983139	0.353142	2.78397	0.00536973	0.0175536
Aldh6a1	290.997	0.981496	0.402072	2.4411	0.0146427	0.0407827
Zfp791	78.4035	0.981336	0.347392	2.82487	0.00473003	0.015749
Tlcd2	56.9217	0.979725	0.408774	2.39674	0.0165416	0.0452273
Lrrn4cl	77.102	0.978395	0.320021	3.05728	0.00223352	0.00830698
Angptl6	59.05	0.978132	0.37485	2.60939	0.0090703	0.0272619
Tgfb3	1264.33	0.978083	0.239914	4.0768	4.56595e-05	0.000277519
Ifi205	60.1257	0.978047	0.378191	2.58612	0.00970629	0.0288542
Tcta	171.57	0.977452	0.345828	2.82641	0.00470724	0.0156826
Cebpd	2057.89	0.977306	0.230844	4.23362	2.29963e-05	0.000151763
Sgcd	136.909	0.976567	0.297508	3.28249	0.00102894	0.00425079
Impact	1823.55	0.975435	0.262233	3.71973	0.000199432	0.00101983
Rreb1	844.47	0.975121	0.195493	4.988	6.10064e-07	5.78879e-06
Itm2b	7208.74	0.974672	0.287373	3.39166	0.000694709	0.00302472
Rgl3	849.129	0.974389	0.179494	5.42854	5.68184e-08	6.56751e-07
Vav3	758.172	0.974234	0.275507	3.53615	0.00040601	0.00189426
Hexb	1251.42	0.97308	0.249173	3.90524	9.41314e-05	0.000528348
Zfyve1	1116.01	0.972767	0.17381	5.59673	2.1843e-08	2.76089e-07
Cers6	2592.68	0.972183	0.1693	5.74235	9.33689e-09	1.25284e-07
Tmem50b	718.6	0.971715	0.266566	3.64531	0.000267069	0.00131846
Stx3	439.791	0.971255	0.153433	6.33014	2.44941e-10	4.23797e-09
Rhou	1799.82	0.970806	0.235578	4.12094	3.77323e-05	0.000234965
Lipe	445.015	0.970241	0.251839	3.85262	0.000116861	0.000640085
9930012K11Rik	301.09	0.969273	0.227994	4.2513	2.12531e-05	0.000142013
Adra1d	113.364	0.968939	0.407081	2.38021	0.0173028	0.0467872
Fam107b	1386.18	0.968854	0.287189	3.37357	0.000741996	0.00320446
Bet1l	439.03	0.967336	0.185964	5.20174	1.97435e-07	2.05995e-06
Sesn2	837.311	0.966315	0.161972	5.96593	2.43239e-09	3.6154e-08
Id3	2315.97	0.966036	0.332294	2.90717	0.00364715	0.0126127
Ust	925.278	0.965434	0.18399	5.24722	1.54414e-07	1.64212e-06
Atxn1	542.897	0.96541	0.286873	3.36529	0.000764635	0.00328767
Acsf2	512.328	0.965291	0.212942	4.53311	5.81215e-06	4.42879e-05
Zfp965	98.9261	0.964777	0.338406	2.85094	0.00435896	0.0146609
Klf2	103.081	0.964386	0.353534	2.72785	0.00637494	0.0202681
Uvrag	1412.91	0.959926	0.181724	5.28232	1.2756e-07	1.38049e-06
1110032A03Rik	244.532	0.959054	0.352312	2.72217	0.00648541	0.0205519
Rgs3	963.75	0.958697	0.337918	2.83707	0.00455291	0.0152298
Prdm11	309.881	0.958571	0.233754	4.10077	4.11782e-05	0.000253657
Stx5a	1654.18	0.95823	0.181004	5.29396	1.19695e-07	1.30866e-06
Ctsd	8820.99	0.957196	0.210291	4.55177	5.31954e-06	4.09224e-05
Fzd4	483.004	0.956798	0.376921	2.53846	0.0111343	0.0323952
Klc4	264.879	0.955987	0.298191	3.20596	0.00134614	0.00536059
Gm7435	61.9861	0.955146	0.323382	2.95362	0.00314073	0.0111323
Foxp1	904.615	0.954912	0.16082	5.93776	2.88936e-09	4.21013e-08
Xylb	359.234	0.95469	0.230782	4.13675	3.52256e-05	0.000221437
Ttc30b	215.64	0.95425	0.274415	3.4774	0.0005063	0.00230058
Zdhhc1	353.289	0.954223	0.259691	3.67445	0.000238358	0.00119345
Paqr7	338.765	0.954114	0.27146	3.51474	0.000440178	0.00203248
Gm45871	208.233	0.953423	0.207553	4.59363	4.35597e-06	3.42642e-05
4932438A13Rik	2031.79	0.953123	0.166998	5.70741	1.14711e-08	1.50506e-07
Wbp1l	2362.09	0.952894	0.205785	4.63053	3.6473e-06	2.92597e-05
Pwwp2b	256.208	0.951759	0.204116	4.66283	3.11896e-06	2.54278e-05
Ssbp3	1591.81	0.951583	0.286704	3.31904	0.000903269	0.00380185
Oga	3857.74	0.950746	0.263572	3.60715	0.000309576	0.00149926
Gata2	180.815	0.949483	0.221092	4.29452	1.75073e-05	0.00011954
Rhpn2	61.5876	0.948867	0.382107	2.48325	0.0130191	0.0369065
Ada	246.415	0.948464	0.246757	3.84372	0.000121184	0.000660923
Klhl29	330.786	0.948217	0.274735	3.45138	0.000557722	0.00250672
Gm12481	608.56	0.94735	0.261091	3.62842	0.000285158	0.00139693
Acadsb	1099.45	0.946971	0.208106	4.55042	5.35387e-06	4.10985e-05
Tpmt	361.868	0.946634	0.230753	4.10236	4.08952e-05	0.000252101
Wdr7	998.723	0.945696	0.18099	5.22513	1.74035e-07	1.83079e-06
Ttll3	241.38	0.944881	0.29325	3.2221	0.00127254	0.00511922
Apbb3	348.613	0.944609	0.204308	4.62345	3.77417e-06	3.01315e-05
Doc2g	68.3042	0.944555	0.374491	2.52223	0.0116612	0.0336329
Diaph2	659.906	0.943999	0.233768	4.03819	5.38654e-05	0.00032106
Ttc26	323.725	0.943819	0.207132	4.55661	5.19864e-06	4.01488e-05
Mrgpre	174.522	0.943282	0.29431	3.20506	0.00135034	0.00537602
Cog6	865.636	0.943025	0.162349	5.80861	6.29922e-09	8.72094e-08
Klhl3	145.922	0.942898	0.352111	2.67784	0.00740977	0.0229931
Mfsd9	124.654	0.942756	0.342237	2.75468	0.0058749	0.0189239
Bbs1	202.337	0.942261	0.300623	3.13436	0.00172227	0.00666138
Zyx	5701.81	0.941472	0.111059	8.47726	2.30565e-17	9.06817e-16
Ero1lb	273.961	0.941277	0.262325	3.58821	0.000332954	0.00159613
Fam189b	770.14	0.940862	0.252525	3.72581	0.000194686	0.000999261
Hspa5	22384.9	0.940825	0.12156	7.73959	9.97359e-15	3.12638e-13
Slc36a1	606.744	0.940698	0.17065	5.51246	3.53862e-08	4.28307e-07
Paox	120.388	0.940399	0.34992	2.68747	0.00719956	0.0224586
Pex3	573.964	0.9384	0.186707	5.02606	5.0066e-07	4.84791e-06
Scaper	371.053	0.937937	0.195327	4.80188	1.57185e-06	1.36695e-05
Cir1	701.461	0.937828	0.207686	4.51561	6.31337e-06	4.77992e-05
Peli2	351.012	0.937712	0.220397	4.25465	2.0938e-05	0.000139967
Aldh5a1	386.782	0.936693	0.257135	3.64281	0.000269683	0.00132899
Lrig2	670.26	0.936592	0.173848	5.38743	7.14718e-08	8.12238e-07
Fchsd1	349.302	0.93558	0.348449	2.68499	0.00725326	0.0225836
Cacng8	92.1005	0.934565	0.318204	2.937	0.00331406	0.0116432
Atp8b2	1776.74	0.934086	0.188708	4.94989	7.42551e-07	6.91516e-06
Fam214b	907.938	0.933954	0.17245	5.4158	6.10151e-08	7.01102e-07
Fzd5	412.352	0.932707	0.222975	4.18302	2.87666e-05	0.000184476
Kdsr	989.111	0.932587	0.185131	5.03745	4.71763e-07	4.59227e-06
Zfp874b	158.286	0.932542	0.323429	2.88329	0.00393541	0.0134356
Tvp23b	780.851	0.932176	0.218279	4.27058	1.94964e-05	0.00013171
Zfp467	324.298	0.932165	0.314401	2.96489	0.00302793	0.0108025
Tbc1d32	307.997	0.93174	0.212601	4.38258	1.17282e-05	8.36688e-05
Gnai1	372.603	0.931697	0.340832	2.7336	0.00626467	0.0199673
Spp1	20006.3	0.931408	0.365277	2.54987	0.0107764	0.0315591
Smim14	847.72	0.931204	0.287072	3.2438	0.00117946	0.00478078
Ginm1	1077.37	0.930934	0.290066	3.20938	0.00133019	0.00531371
Cd248	969.957	0.92963	0.318371	2.91996	0.00350074	0.0121852
Tmem260	331.182	0.928871	0.180997	5.13197	2.86728e-07	2.90021e-06
Lrrc75b	395.859	0.928629	0.299165	3.10407	0.00190875	0.00728563
Esyt1	2080.81	0.928591	0.144029	6.44725	1.13898e-10	2.05215e-09
Lrrc56	64.6649	0.928323	0.381315	2.43453	0.0149111	0.0414257
Xbp1	1241.75	0.926505	0.137099	6.75791	1.39998e-11	2.87962e-10
Slc37a3	1534.37	0.92631	0.223474	4.14505	3.39738e-05	0.000214219
Mxi1	678.388	0.926132	0.215123	4.30514	1.66882e-05	0.0001148
Ftl1	37899.4	0.925732	0.186057	4.97553	6.50695e-07	6.13216e-06
Hivep1	1535.87	0.925546	0.167806	5.51556	3.47679e-08	4.2144e-07
H6pd	735.908	0.925201	0.174268	5.30907	1.10186e-07	1.20985e-06
Gtpbp8	142.514	0.924029	0.324658	2.84616	0.00442499	0.0148589
Dusp8	389.856	0.923997	0.209425	4.41206	1.02392e-05	7.38419e-05
Crispld2	393.07	0.923038	0.21425	4.30823	1.64567e-05	0.000113426
Sec62	4763.41	0.922298	0.181819	5.07262	3.92383e-07	3.87192e-06
Cx3cl1	1554.34	0.922087	0.378126	2.43857	0.0147456	0.0410417
Sestd1	1866.67	0.921294	0.2667	3.45443	0.000551462	0.00248533
Myd88	554.818	0.921242	0.178587	5.15851	2.48918e-07	2.54262e-06
Mamdc4	69.0977	0.921004	0.37448	2.45942	0.0139161	0.0390745
Afg1l	234.648	0.920631	0.200755	4.58585	4.52137e-06	3.54306e-05
Gcc2	1427.12	0.920469	0.146332	6.29027	3.16914e-10	5.41534e-09
Naglu	356.338	0.920154	0.329656	2.79126	0.0052504	0.0172185
Zfyve16	689.101	0.919633	0.257102	3.57691	0.000347674	0.00165472
Ttc39b	971.279	0.919307	0.213721	4.30142	1.69703e-05	0.000116593
Amotl2	3006.71	0.919115	0.167361	5.49181	3.97831e-08	4.75616e-07
Ecm1	1268.46	0.918962	0.194439	4.72621	2.28744e-06	1.9275e-05
Spty2d1	1654.95	0.917738	0.137828	6.65858	2.7648e-11	5.5103e-10
Elf4	811.48	0.917298	0.210846	4.35055	1.35796e-05	9.53564e-05
Map3k20	973.933	0.917035	0.156274	5.86814	4.40723e-09	6.26933e-08
Ascc3	1311.34	0.916411	0.221946	4.12897	3.64385e-05	0.000227937
Nfkb1	4477	0.916158	0.186029	4.92481	8.44439e-07	7.80693e-06
Tspan17	542.893	0.916074	0.320577	2.85758	0.00426889	0.0144018
Otub2	196.515	0.915808	0.25491	3.59267	0.000327312	0.00157319
Tom1	440.931	0.915686	0.209116	4.37885	1.19308e-05	8.48946e-05
Pitpnm1	1466.75	0.915537	0.182185	5.02531	5.02614e-07	4.86399e-06
Slc35f5	742.031	0.915278	0.223255	4.09969	4.13699e-05	0.000254648
Sdccag8	449.523	0.915248	0.186588	4.90519	9.33368e-07	8.55268e-06
Avl9	912.806	0.915038	0.196055	4.66726	3.05243e-06	2.49714e-05
Gdf11	2376.15	0.913321	0.212547	4.29704	1.73093e-05	0.000118377
Zc3h12a	577.774	0.912833	0.271945	3.35668	0.00078885	0.00338301
Tmem263	1434.46	0.912565	0.187744	4.86069	1.16976e-06	1.04583e-05
Hlf	550.629	0.912454	0.222817	4.09509	4.22006e-05	0.000259375
Pip5k1a	2143.53	0.912217	0.122241	7.46243	8.49423e-14	2.33634e-12
Baz2b	1452.33	0.911549	0.186897	4.87729	1.07554e-06	9.72093e-06
Enpp3	147.325	0.91047	0.350005	2.6013	0.00928703	0.0278074
AC149090.1	4619.15	0.909638	0.294525	3.08849	0.00201174	0.00760178
Ednra	245.904	0.909191	0.34142	2.66297	0.00774551	0.0238783
Ptpn3	300.252	0.908637	0.275382	3.29956	0.000968381	0.00403586
Arhgap27	175.688	0.907873	0.378678	2.39748	0.0165083	0.0451435
Phf21a	1803.42	0.907509	0.195014	4.65356	3.26256e-06	2.65071e-05
Adar	2336.9	0.905525	0.198946	4.55162	5.32352e-06	4.09224e-05
[truncated: 1,182 more rows]

## Sheet: DOWN
	baseMean	log2FoldChange	lfcSE	stat	pvalue	padj
Olig1	1963.29	-14.2327	1.19138	-11.9464	6.78319e-33	7.79973e-31
Olig2	1284.11	-13.6202	1.19184	-11.4279	3.03293e-30	3.13871e-28
Gpr17	1142.68	-12.4898	1.1953	-10.449	1.48021e-25	1.20144e-23
Col9a1	909.164	-12.1554	1.19062	-10.2094	1.8002e-24	1.34269e-22
Car6	875.18	-12.139	1.19397	-10.1669	2.78649e-24	2.02363e-22
Cldn11	1221.65	-10.7001	0.748983	-14.2862	2.66675e-46	5.58937e-44
Gjc3	2885.95	-10.5203	0.465661	-22.5921	5.17856e-113	1.22495e-109
B3gat2	100.678	-9.9472	1.20933	-8.22534	1.9463e-16	7.17747e-15
Omg	96.5719	-9.8872	1.21543	-8.13471	4.12942e-16	1.44862e-14
Scrg1	73.6428	-9.49607	1.21768	-7.79847	6.26612e-15	2.00685e-13
Igsf21	68.0998	-9.38339	1.22765	-7.64336	2.11628e-14	6.27982e-13
Kcnj10	1537.3	-9.21553	0.426502	-21.6073	1.53512e-103	1.95528e-100
Spon1	757.386	-9.0041	0.536689	-16.7771	3.58741e-63	1.21225e-60
Syt4	936.338	-8.98498	0.494709	-18.1622	1.02909e-73	5.16351e-71
Gm7887	49.6099	-8.92611	1.2327	-7.24109	4.45095e-13	1.11328e-11
Hapln1	442.319	-8.91204	0.677853	-13.1475	1.76008e-39	2.69846e-37
Sox10	6672.9	-8.8969	0.9153	-9.7202	2.47291e-22	1.52785e-20
Fsd2	41.6591	-8.67405	1.24201	-6.98389	2.87126e-12	6.52159e-11
Fzd10	40.5732	-8.63606	1.24271	-6.94935	3.66974e-12	8.22241e-11
Luzp2	549.75	-8.50921	0.54163	-15.7104	1.28431e-55	3.54428e-53
Acan	67.8372	-8.45975	1.23406	-6.85525	7.11901e-12	1.53685e-10
Wscd1	799.038	-8.43416	0.466625	-18.0748	5.03427e-73	2.31549e-70
Cacng3	92.6875	-8.4135	1.21371	-6.93204	4.14813e-12	9.24424e-11
Bricd5	70.7419	-8.40844	1.23548	-6.80581	1.00483e-11	2.10873e-10
Erbb3	5540.24	-8.33761	0.212747	-39.1902	0	0
Vwc2	32.6375	-8.32128	1.27348	-6.53429	6.39135e-11	1.20808e-09
Plekhb1	965.928	-8.29191	0.39753	-20.8586	1.27447e-96	1.24134e-93
Tmem26	29.2995	-8.16543	1.26888	-6.43514	1.23361e-10	2.21061e-09
Snx22	171.204	-7.94654	0.760776	-10.4453	1.53948e-25	1.24345e-23
Faim2	156.613	-7.91895	0.616419	-12.8467	8.97515e-38	1.28112e-35
Pmp2	24.6645	-7.91785	1.27878	-6.19173	5.95085e-10	9.67919e-09
Fmod	24.2027	-7.89064	1.28104	-6.15957	7.29413e-10	1.17601e-08
Tfap2b	149.128	-7.88219	0.781144	-10.0906	6.08146e-24	4.28497e-22
Matn4	468.361	-7.82813	0.459709	-17.0285	5.05236e-65	1.77993e-62
Neu4	20.4594	-7.64804	1.30789	-5.84764	4.98604e-09	6.99651e-08
Hhla1	19.9207	-7.61025	1.30646	-5.82512	5.70728e-09	7.94127e-08
Kit	81.3944	-7.6035	1.06972	-7.10797	1.17762e-12	2.8016e-11
Ajap1	64.209	-7.55686	1.10083	-6.86469	6.66365e-12	1.44799e-10
Unc80	305.476	-7.55652	0.506208	-14.9277	2.17655e-50	5.4605e-48
Fxyd3	19.1722	-7.55442	1.30729	-5.77868	7.52876e-09	1.02941e-07
Dlk1	156.49	-7.43879	0.769553	-9.66638	4.18955e-22	2.54105e-20
Cdh19	1473.68	-7.4165	0.267676	-27.707	5.74291e-169	3.1697e-165
Cdh4	32.3939	-7.38425	1.28205	-5.7597	8.42614e-09	1.1408e-07
Syt9	16.7884	-7.36336	1.33651	-5.50938	3.60103e-08	4.34908e-07
Nalcn	100.708	-7.35345	0.85983	-8.55221	1.20752e-17	4.8766e-16
Cntn6	59.3756	-7.31034	1.07607	-6.79358	1.09387e-11	2.27541e-10
Rbpjl	42.0568	-7.28957	1.24598	-5.85046	4.90215e-09	6.89633e-08
Kctd4	31.0268	-7.27893	1.25903	-5.78136	7.40998e-09	1.01484e-07
Vxn	30.5635	-7.25819	1.26014	-5.75982	8.42049e-09	1.1408e-07
Moxd1	3307.8	-7.24372	0.69078	-10.4863	9.9863e-26	8.14547e-24
Lhfpl3	140.222	-7.22126	0.688404	-10.4899	9.61682e-26	7.88294e-24
Grik3	1104.34	-7.20528	0.301723	-23.8804	4.89366e-126	1.62059e-122
Krt12	14.3688	-7.13903	1.34994	-5.28839	1.23394e-07	1.34004e-06
Fbp1	14.1322	-7.11445	1.34866	-5.27518	1.32624e-07	1.42968e-06
Atp6ap1l	14.0218	-7.10197	1.34901	-5.26456	1.40526e-07	1.50799e-06
Tmprss3	13.8376	-7.08399	1.34883	-5.25195	1.50496e-07	1.60354e-06
Klk10	74.566	-7.06801	0.884899	-7.98737	1.37852e-15	4.63934e-14
Plp1	1383.98	-7.05468	0.34255	-20.5946	3.069e-94	2.67455e-91
Lpo	13.4119	-7.03083	1.39949	-5.02385	5.06469e-07	4.89557e-06
B3galt5	163.622	-7.01889	0.665777	-10.5424	5.5069e-26	4.58207e-24
Lgi4	1231.41	-6.97852	0.368996	-18.9122	9.05742e-80	5.35617e-77
Mstn	12.7974	-6.97113	1.3967	-4.99115	6.00223e-07	5.70522e-06
Tgfb1i1	77.9435	-6.94868	0.797643	-8.71152	2.99818e-18	1.30986e-16
Sox3	90.8936	-6.93119	0.792922	-8.74133	2.30382e-18	1.01996e-16
Ascl1	67.2213	-6.9165	0.897181	-7.70914	1.26665e-14	3.89113e-13
Gm2420	11.9737	-6.87594	1.3891	-4.94994	7.42382e-07	6.91516e-06
Sox1	11.5843	-6.82753	1.38466	-4.93085	8.18745e-07	7.59367e-06
Bfsp2	57.2009	-6.80555	1.09433	-6.21891	5.00617e-10	8.2141e-09
Chrna4	78.7406	-6.75463	0.78692	-8.58363	9.1924e-18	3.73975e-16
Nap1l5	10.7646	-6.7174	1.41563	-4.74517	2.08327e-06	1.77442e-05
Fstl4	10.6658	-6.70856	1.42548	-4.70617	2.52412e-06	2.10445e-05
Fam184b	290.823	-6.68837	0.42487	-15.7421	7.77592e-56	2.18227e-53
Pcdhgb5	153.068	-6.68557	0.570072	-11.7276	9.20439e-32	1.00931e-29
Pnlip	20.5988	-6.68078	1.30346	-5.12543	2.96858e-07	2.99353e-06
Cnmd	10.0681	-6.62534	1.41142	-4.69409	2.6779e-06	2.21995e-05
Plxnb3	933.427	-6.62022	0.283284	-23.3696	8.71805e-121	2.40589e-117
Cspg4	2018.17	-6.60892	0.822482	-8.03534	9.33174e-16	3.18588e-14
Smco3	9.92316	-6.59996	1.5395	-4.28707	1.81045e-05	0.000123313
Tmprss5	56.5592	-6.55367	0.899117	-7.28901	3.12246e-13	8.00335e-12
Ngfr	1913.68	-6.54115	0.38355	-17.0542	3.25027e-65	1.16995e-62
Myt1	93.3657	-6.53487	0.675273	-9.67738	3.76248e-22	2.29886e-20
Ldb2	9.27281	-6.50314	1.46444	-4.44071	8.96614e-06	6.5488e-05
Gm5936	33.0456	-6.48473	1.13528	-5.71199	1.11665e-08	1.47052e-07
Brinp2	139.106	-6.43449	0.536519	-11.993	3.86478e-33	4.53851e-31
Arid3c	47.5869	-6.39776	0.93995	-6.8065	1.00003e-11	2.10133e-10
Filip1l	162.801	-6.38372	0.511105	-12.49	8.46189e-36	1.09462e-33
Rtl3	16.0464	-6.3217	1.39732	-4.52416	6.06356e-06	4.60552e-05
Gm28230	8.11401	-6.31406	1.49073	-4.23555	2.27995e-05	0.000150765
Tafa5	344.965	-6.29156	0.409334	-15.3702	2.5917e-53	6.81166e-51
Dhrs2	15.2584	-6.27154	1.33607	-4.69403	2.67874e-06	2.21995e-05
Cdh20	71.5907	-6.25867	0.717236	-8.7261	2.63614e-18	1.16088e-16
Apba2	68.0842	-6.17091	0.756995	-8.15185	3.58406e-16	1.26805e-14
Col2a1	341.733	-6.16603	0.442859	-13.9232	4.57634e-44	8.70978e-42
Slc22a22	7.1879	-6.13965	1.5112	-4.06276	4.84951e-05	0.000292419
Mmp15	3442.51	-6.11531	0.178551	-34.2496	4.42498e-257	3.66344e-253
Stk32a	398.022	-6.10879	0.326449	-18.7128	3.89285e-78	2.22268e-75
Aoc1	6.99861	-6.09854	1.53917	-3.96222	7.42568e-05	0.000427667
Gjb1	6.91447	-6.08318	1.51362	-4.01896	5.84561e-05	0.000344332
Slc22a4	6.88255	-6.07666	1.52594	-3.98224	6.82686e-05	0.000396629
Nwd2	19.529	-6.05524	1.3034	-4.64572	3.38889e-06	2.73456e-05
Hmx3	6.76705	-6.05203	1.52554	-3.96715	7.27385e-05	0.000419653
Mmd2	49.5036	-6.04498	0.805736	-7.50244	6.26427e-14	1.75505e-12
Snorc	6.64204	-6.02434	1.51543	-3.97533	7.0281e-05	0.000406608
Heyl	11.6273	-5.9626	1.46325	-4.0749	4.60343e-05	0.00027943
Wfdc18	76.0153	-5.86264	0.635996	-9.21805	3.02558e-20	1.56067e-18
Slc13a3	15.2899	-5.78209	1.24388	-4.64842	3.34492e-06	2.70368e-05
Vamp8	5.58642	-5.77463	1.58699	-3.63873	0.000273983	0.00134705
Dnah11	9.0738	-5.74512	1.44065	-3.98786	6.66708e-05	0.000388048
Gm5640	29.5714	-5.72886	1.00368	-5.70783	1.14423e-08	1.50247e-07
Itgbl1	19.5006	-5.72456	1.1674	-4.9037	9.40481e-07	8.60529e-06
Sall3	321.758	-5.71024	0.386362	-14.7795	1.98633e-49	4.76661e-47
Rps6kl1	10.2234	-5.67468	1.39163	-4.07771	4.54811e-05	0.000276764
Hoxd8	85.5951	-5.65934	1.70378	-3.32165	0.00089488	0.00377418
Cyp2d22	5.15487	-5.65708	1.60515	-3.52434	0.000424542	0.00196907
Tmem178	9.9666	-5.62519	1.39609	-4.02925	5.59548e-05	0.000331722
Fam181b	68.9155	-5.61183	1.46432	-3.83238	0.000126909	0.000687391
Ppp2r2b	91.3556	-5.60774	0.547938	-10.2343	1.39246e-24	1.04802e-22
Mmp17	1331.12	-5.60487	0.335658	-16.6982	1.35105e-62	4.38642e-60
Fga	4.93305	-5.59682	1.62764	-3.4386	0.00058472	0.00261317
A930009A15Rik	4.91532	-5.59206	1.65438	-3.38015	0.000724469	0.00313861
C2cd4d	10.5824	-5.59069	1.37753	-4.0585	4.93891e-05	0.000297268
Peg12	45.7335	-5.58089	0.758636	-7.35649	1.88814e-13	5.01828e-12
Foxd3	4.78871	-5.55373	1.72534	-3.21893	0.00128671	0.0051637
Cyp3a13	42.9985	-5.5416	0.805843	-6.87678	6.12218e-12	1.33559e-10
Myo5b	966.081	-5.5342	0.258071	-21.4445	5.1389e-102	5.31812e-99
Cyb5r2	9.85655	-5.5271	1.40264	-3.94051	8.13089e-05	0.000463128
Chl1	3163.35	-5.52443	1.21714	-4.53885	5.65608e-06	4.32379e-05
Folr2	8.49113	-5.52345	1.44545	-3.82127	0.000132767	0.00071491
Ninj2	9.41747	-5.52248	1.41693	-3.8975	9.71924e-05	0.000543136
Rlbp1	803.189	-5.51042	0.246625	-22.3433	1.40224e-110	2.32183e-107
Igfbp3	8289.62	-5.50375	0.398858	-13.7988	2.59221e-43	4.71668e-41
Colgalt2	90.9179	-5.4658	0.545182	-10.0256	1.17589e-23	8.07901e-22
Ugt8a	558.315	-5.45365	0.37233	-14.6473	1.40079e-48	3.26681e-46
Hoxd9	33.3868	-5.44426	0.881413	-6.17674	6.54375e-10	1.05915e-08
Dnmt3c	8.81115	-5.44393	1.46972	-3.70407	0.00021217	0.00107566
Epb41l4b	432.353	-5.4438	0.353968	-15.3793	2.252e-53	6.01428e-51
Gria4	427.408	-5.42164	0.479876	-11.298	1.34235e-29	1.34707e-27
Rasgef1c	43.7698	-5.41595	0.759393	-7.13194	9.89612e-13	2.38107e-11
Nnat	47.9098	-5.40305	0.750755	-7.19682	6.16347e-13	1.51416e-11
Tspan8	16.9852	-5.38341	1.17732	-4.57261	4.81684e-06	3.74623e-05
Krt23	4.19783	-5.36358	1.68201	-3.18878	0.00142873	0.00565008
Stum	13.3515	-5.26409	1.27415	-4.13146	3.6047e-05	0.000226086
Rcvrn	7.78699	-5.26126	1.45151	-3.62467	0.000289327	0.00141443
Padi2	334.584	-5.25757	0.989755	-5.31199	1.08437e-07	1.19302e-06
Ntm	127.288	-5.23505	0.416853	-12.5585	3.57049e-36	4.72961e-34
Sox6	2661.72	-5.22351	0.209767	-24.9015	7.17273e-137	2.96915e-133
Fezf1	3.76509	-5.20597	1.74295	-2.98688	0.00281844	0.010154
Scg2	13.8153	-5.20162	1.21556	-4.27919	1.87577e-05	0.000127448
Cpsf4l	3.74014	-5.19719	1.73032	-3.0036	0.00266806	0.00967114
Greb1	762.27	-5.18692	0.483218	-10.7341	7.03883e-27	6.16245e-25
Ednrb	110.055	-5.16949	0.634305	-8.14985	3.64363e-16	1.28364e-14
Slc35f1	1889.96	-5.15417	0.258683	-19.9247	2.48707e-88	1.79047e-85
Btbd16	67.6914	-5.14115	0.562573	-9.13865	6.32379e-20	3.18265e-18
Reln	138.588	-5.11384	0.453687	-11.2717	1.80974e-29	1.78367e-27
Mroh2b	6.30788	-5.09213	1.56243	-3.25911	0.00111764	0.00456376
Cldn14	3.42557	-5.06907	1.86953	-2.71142	0.00669962	0.0210898
Mlip	44.1863	-5.05125	0.703979	-7.17529	7.21525e-13	1.7621e-11
Sec14l5	112.933	-5.04432	0.434726	-11.6034	3.95795e-31	4.22811e-29
Serpinh1	246.749	-5.03277	0.353348	-14.2431	4.94728e-46	1.02396e-43
Neto1	12.4888	-5.03106	1.23312	-4.07995	4.50458e-05	0.000274822
Fcrls	3.31401	-5.02183	1.80854	-2.77674	0.00549076	0.0178687
Mbp	963.074	-5.00789	0.822374	-6.08956	1.13221e-09	1.77027e-08
Col11a2	988.293	-4.98871	0.256762	-19.4293	4.36118e-84	2.7774e-81
Sox21	93.6496	-4.98743	0.569112	-8.76352	1.89243e-18	8.51489e-17
Rgcc	414.401	-4.96491	0.33843	-14.6704	9.97312e-49	2.35907e-46
Trbc2	52.4267	-4.96464	0.681165	-7.28845	3.13531e-13	8.01651e-12
Iqsec3	18.2013	-4.94759	1.0035	-4.93035	8.20834e-07	7.60569e-06
Abca15	3.10902	-4.93184	1.94315	-2.53806	0.0111468	0.0324261
Olfr1349	16.1976	-4.9313	1.11409	-4.42631	9.58588e-06	6.95176e-05
Olfml1	6.15759	-4.91554	1.51078	-3.25364	0.00113938	0.00464104
Slc16a3	3.03902	-4.89364	1.84014	-2.65939	0.00782833	0.0240664
Acot5	3.02023	-4.88755	1.84373	-2.6509	0.00802773	0.0245744
Kcna2	70.6396	-4.88071	0.531721	-9.17908	4.3478e-20	2.21511e-18
Cytl1	2.99453	-4.87645	1.8716	-2.60549	0.00917429	0.0275395
P2ry12	43.6823	-4.8513	0.629518	-7.70636	1.29456e-14	3.96951e-13
Klrb1a	7.2773	-4.85067	1.4835	-3.26974	0.00107645	0.0044195
Chn2	253.915	-4.84672	0.338572	-14.3152	1.75893e-46	3.7339e-44
Clec4a2	4.34865	-4.84509	1.62972	-2.97295	0.00294949	0.0105504
Htr2a	21.5911	-4.83367	0.938845	-5.14853	2.62534e-07	2.67675e-06
Lgr5	58.3201	-4.82404	0.608708	-7.92505	2.28061e-15	7.56761e-14
Neurog1	2.85417	-4.80672	1.87697	-2.56089	0.0104405	0.0307059
1700028P14Rik	2.85312	-4.80624	1.87695	-2.56067	0.0104471	0.0307144
Pir	2.84905	-4.80409	1.9259	-2.49447	0.0126145	0.0359751
Acsbg1	507.146	-4.78268	0.449901	-10.6305	2.1492e-26	1.84386e-24
Myh3	15.9538	-4.77782	1.0352	-4.61538	3.92375e-06	3.11903e-05
Pou3f2	252.492	-4.76439	0.29347	-16.2347	2.86778e-59	8.4794e-57
Tmem200c	5.52756	-4.7546	1.63247	-2.91251	0.00358533	0.0124378
Atp1a2	351.456	-4.74989	0.507903	-9.35197	8.60283e-21	4.71674e-19
Cd200	374.095	-4.7226	0.466014	-10.134	3.90245e-24	2.77325e-22
Igfbp5	2095.37	-4.72142	0.790652	-5.97155	2.35005e-09	3.50559e-08
Rgs8	129.073	-4.71533	0.491102	-9.60152	7.87711e-22	4.67488e-20
Bmp7	96.3008	-4.71406	0.483277	-9.75436	1.76718e-22	1.11683e-20
Cd244a	2.63325	-4.68295	1.93729	-2.41727	0.0156376	0.0431906
Papln	56.6661	-4.66452	0.568425	-8.20603	2.28621e-16	8.33813e-15
Col9a3	515.013	-4.66289	0.259945	-17.938	5.95479e-72	2.59472e-69
Egfem1	4.95789	-4.65829	1.5627	-2.98092	0.00287388	0.0103201
Tex33	5.25113	-4.65071	1.61804	-2.87429	0.00404939	0.0137623
Kank4	44.5529	-4.64322	0.676952	-6.859	6.93419e-12	1.50087e-10
Kcnn4	43.303	-4.64161	0.855917	-5.42297	5.8618e-08	6.75903e-07
Pou3f1	409.336	-4.61773	0.886331	-5.20994	1.88902e-07	1.97839e-06
Fam174b	60.0316	-4.61723	0.654062	-7.05931	1.67329e-12	3.91886e-11
Phyhipl	361.66	-4.59769	0.266755	-17.2356	1.43585e-66	5.40335e-64
Kcna1	19.0959	-4.58175	1.03768	-4.41536	1.00842e-05	7.28826e-05
Tafa4	18.353	-4.57858	0.957832	-4.78015	1.75162e-06	1.50981e-05
Gm7903	4.93237	-4.57824	1.66045	-2.75723	0.00582932	0.018802
Erich3	145.39	-4.55606	0.590292	-7.71831	1.17882e-14	3.64839e-13
Uba1y	45.9192	-4.55085	0.601839	-7.56157	3.98233e-14	1.14478e-12
Tmem52b	4.40698	-4.54967	1.60045	-2.84275	0.00447265	0.0149885
Klhl30	240.614	-4.53964	0.311313	-14.5822	3.64497e-48	8.15587e-46
Aldh1a3	788.705	-4.53805	0.201782	-22.4899	5.21118e-112	9.58741e-109
Abcb9	141.516	-4.53153	0.556198	-8.14732	3.72063e-16	1.30799e-14
Bhlhe22	114.276	-4.52628	0.393702	-11.4967	1.37005e-30	1.42675e-28
Lrrc4	44.099	-4.52287	0.683597	-6.61629	3.68331e-11	7.20049e-10
Ackr3	25.1722	-4.48548	0.813945	-5.51079	3.57225e-08	4.32063e-07
Pcdh8	17.71	-4.48399	0.902881	-4.96632	6.82365e-07	6.40873e-06
Kcna6	895.574	-4.48396	0.255706	-17.5356	7.65885e-69	3.09305e-66
Gas7	6470.85	-4.47918	0.321249	-13.943	3.4696e-44	6.6802e-42
Aspdh	4.17028	-4.46372	1.64504	-2.71343	0.00665898	0.0209864
C130032M10Rik	4.53109	-4.45518	1.58966	-2.8026	0.0050692	0.0167029
Atp10b	103.169	-4.44347	0.475835	-9.33825	9.79422e-21	5.29976e-19
Nebl	440.712	-4.44174	0.309053	-14.3721	7.74556e-47	1.6656e-44
Mt3	20.9005	-4.43386	0.812233	-5.45886	4.79212e-08	5.64352e-07
Fam89a	260.356	-4.43299	0.275129	-16.1124	2.08786e-58	5.96049e-56
Rnf144a	1309.74	-4.43249	0.479397	-9.24597	2.33116e-20	1.21353e-18
Rai2	226.93	-4.42134	0.323207	-13.6796	1.34466e-42	2.34368e-40
Klk9	4.39423	-4.40945	1.60134	-2.7536	0.00589431	0.0189695
Rasef	27.8358	-4.39956	0.804282	-5.47018	4.49586e-08	5.30973e-07
Crym	1691.1	-4.39149	0.244127	-17.9885	2.39661e-72	1.07251e-69
Nkain2	68.0077	-4.39018	0.589303	-7.44978	9.34988e-14	2.55471e-12
Sez6l	18.9911	-4.38605	0.894716	-4.90217	9.47837e-07	8.65652e-06
Has2	1555.75	-4.36785	0.243873	-17.9103	9.79354e-72	4.15799e-69
Lims2	218.506	-4.34888	0.297289	-14.6284	1.84964e-48	4.19539e-46
Dkk3	66.3749	-4.34309	0.488488	-8.8909	6.06178e-19	2.85145e-17
Oc90	4.82668	-4.33331	1.61363	-2.68545	0.00724321	0.0225565
Pcdh15	80.6841	-4.32817	0.445206	-9.72171	2.43657e-22	1.51104e-20
Adgrb3	71.3425	-4.32666	0.49128	-8.80692	1.28635e-18	5.88382e-17
Nfatc2	160.872	-4.31819	0.331472	-13.0273	8.55758e-39	1.28815e-36
Slc25a18	38.1545	-4.31202	0.592778	-7.27425	3.48341e-13	8.8193e-12
Fggy	5.38209	-4.30334	1.54887	-2.77837	0.00546317	0.0177964
Csmd1	92.6144	-4.29817	0.483988	-8.88074	6.64199e-19	3.10673e-17
Sorcs3	7.65802	-4.29316	1.32623	-3.23711	0.00120749	0.00487887
Esm1	23.0317	-4.27661	0.806704	-5.30133	1.1496e-07	1.25976e-06
Vmn1r181	19.8604	-4.27404	0.778443	-5.4905	4.00807e-08	4.78769e-07
Dab1	41.8555	-4.26898	0.70618	-6.04517	1.49253e-09	2.29251e-08
Nefm	669.186	-4.2637	0.370116	-11.5199	1.04725e-30	1.09749e-28
Mal	113.303	-4.26204	0.562238	-7.58048	3.44274e-14	1.00361e-12
Cmtm5	152.978	-4.26121	0.463348	-9.19657	3.69558e-20	1.89447e-18
Cntn1	2265.94	-4.26068	0.859433	-4.95755	7.13886e-07	6.67449e-06
Shisa7	130.492	-4.25782	0.483317	-8.80959	1.25604e-18	5.77711e-17
Itih5l-ps	10.9938	-4.25463	1.25692	-3.38497	0.00071187	0.00309347
Sema3e	736.443	-4.24127	0.307228	-13.805	2.37884e-43	4.37654e-41
Nptx2	13.9629	-4.21581	1.07149	-3.93454	8.3356e-05	0.00047381
Hepacam	13.2924	-4.21469	1.07623	-3.91615	8.99758e-05	0.000507259
Col9a2	70.7116	-4.20567	0.504246	-8.34051	7.39682e-17	2.77096e-15
St3gal6	180.455	-4.2022	0.487196	-8.62526	6.39451e-18	2.66657e-16
Fabp7	473.224	-4.18704	0.214856	-19.4876	1.39831e-84	9.26129e-82
Dok7	156.151	-4.18484	0.359816	-11.6305	2.88431e-31	3.142e-29
Ppl	137.486	-4.18354	0.378489	-11.0532	2.11423e-28	1.95689e-26
Neb	190.862	-4.17605	1.30216	-3.20702	0.00134119	0.00534474
Lrmp	4.27074	-4.16079	1.64104	-2.53546	0.0112301	0.0326053
Sema3d	1114.02	-4.15481	0.855588	-4.85609	1.19725e-06	1.06696e-05
Slc44a5	52.5409	-4.15211	0.494824	-8.39109	4.81662e-17	1.83342e-15
Arhgef26	687.854	-4.14111	0.286387	-14.4598	2.17368e-47	4.73577e-45
Col15a1	1489	-4.12251	0.210496	-19.5847	2.08742e-85	1.44015e-82
Ptprt	55.1885	-4.11568	0.603001	-6.82532	8.77316e-12	1.86477e-10
Id4	182.819	-4.10476	0.316074	-12.9867	1.45556e-38	2.15189e-36
Klk8	205.438	-4.09967	0.442909	-9.25622	2.11791e-20	1.10976e-18
Nat8l	117.757	-4.09692	0.380947	-10.7546	5.6393e-27	4.96679e-25
Gm19935	3.49759	-4.06761	1.6931	-2.40246	0.0162854	0.0446594
2810459M11Rik	11.0979	-4.06465	1.12567	-3.61089	0.000305152	0.00148173
Atp1b2	849.346	-4.06062	0.792981	-5.12069	3.04412e-07	3.06039e-06
Cdh1	5.6302	-4.05259	1.55138	-2.61225	0.00899481	0.0270793
Myrip	11.3088	-4.05011	1.10049	-3.68029	0.000232969	0.00117
Ntrk2	56.5798	-4.04762	0.568197	-7.12362	1.05126e-12	2.5118e-11
Csrnp3	11.0673	-4.04679	1.13287	-3.57217	0.000354037	0.00168114
Kcnj16	17.585	-4.02549	0.907028	-4.43811	9.07531e-06	6.60814e-05
Srpk3	75.3635	-4.02543	0.52684	-7.64069	2.16056e-14	6.39975e-13
Col11a1	7895.25	-3.99958	0.360891	-11.0825	1.52509e-28	1.42669e-26
Fzd9	210.004	-3.96507	0.286945	-13.8182	1.97902e-43	3.68186e-41
Tub	376.898	-3.96097	0.236115	-16.7756	3.6814e-63	1.21913e-60
Adam12	1562.84	-3.9354	0.289839	-13.5779	5.41863e-42	9.24966e-40
Slc1a1	257.525	-3.931	0.521664	-7.5355	4.86474e-14	1.38165e-12
Clvs1	78.1738	-3.9283	0.496426	-7.91315	2.50949e-15	8.29383e-14
H2bu2	17.343	-3.92476	0.880095	-4.45947	8.21612e-06	6.04365e-05
Chadl	290.802	-3.90697	0.58839	-6.64009	3.13484e-11	6.17937e-10
Ppfibp2	207.839	-3.9043	0.368572	-10.5931	3.20945e-26	2.72523e-24
Ccdc13	86.0352	-3.89588	0.388176	-10.0364	1.05488e-23	7.30824e-22
Pdzrn4	49.4553	-3.88969	0.57861	-6.72248	1.78654e-11	3.62964e-10
Brsk2	15.2501	-3.88686	1.18124	-3.29048	0.00100015	0.00414945
Slitrk2	181.12	-3.87382	0.567931	-6.82093	9.04505e-12	1.91764e-10
S100b	996.21	-3.86139	0.360308	-10.7169	8.47613e-27	7.34805e-25
Cyfip2	1613.19	-3.85734	0.355411	-10.8532	1.92554e-27	1.73278e-25
Tnni1	68.4998	-3.8329	0.554028	-6.91825	4.57264e-12	1.01493e-10
Ptgds	91.7478	-3.82065	0.553077	-6.90799	4.91571e-12	1.08526e-10
Timp4	224.925	-3.81514	0.342467	-11.1402	7.99785e-29	7.69933e-27
Gask1b	152.015	-3.813	0.520698	-7.32287	2.42724e-13	6.32917e-12
Anks1b	77.8317	-3.79332	0.601499	-6.30645	2.85513e-10	4.89899e-09
Shbg	13.3783	-3.79122	0.949923	-3.99108	6.57739e-05	0.000383211
Mmp1a	89.7437	-3.79046	0.576382	-6.57629	4.82321e-11	9.28637e-10
Acss1	134.482	-3.78597	0.332796	-11.3763	5.48964e-30	5.57653e-28
Anks4b	13.2992	-3.7834	0.926105	-4.08529	4.40223e-05	0.000269336
Pou4f1	49.7991	-3.7539	0.632872	-5.93153	3.00129e-09	4.36306e-08
Itga8	1889.62	-3.74102	0.173998	-21.5004	1.54295e-102	1.70321e-99
E130114P18Rik	18.705	-3.73372	0.829106	-4.50331	6.6904e-06	5.04002e-05
Cadm4	2073.81	-3.73178	0.413647	-9.02167	1.85248e-19	8.96883e-18
Lair1	44.4399	-3.72176	0.568034	-6.55199	5.67738e-11	1.08053e-09
Odf3l1	51.9729	-3.71795	0.658786	-5.64365	1.66487e-08	2.13697e-07
Npbwr1	10.3243	-3.71185	1.00681	-3.68673	0.000227151	0.00114426
Cdh5	9.60753	-3.70903	1.03393	-3.58731	0.000334107	0.00160074
Pclo	101.43	-3.69351	0.362697	-10.1834	2.35091e-24	1.7224e-22
Nefl	517.76	-3.69316	1.17825	-3.13444	0.00172182	0.00666118
Pkhd1	10.0158	-3.68544	1.04014	-3.54321	0.000395292	0.00185051
Cpxm2	152.974	-3.68243	0.361321	-10.1916	2.16266e-24	1.59152e-22
Nfam1	32.7074	-3.68236	0.588462	-6.2576	3.90937e-10	6.5584e-09
Tnnt2	165.523	-3.67746	0.395298	-9.30301	1.36527e-20	7.19942e-19
Mmp1b	21.6356	-3.65846	0.88043	-4.1553	3.24855e-05	0.000205774
Fam178b	8.85303	-3.65619	1.15856	-3.15582	0.0016005	0.00625025
Inka2	564.164	-3.65329	0.446175	-8.18804	2.65522e-16	9.62038e-15
Cytip	11.02	-3.6423	1.07504	-3.38806	0.000703879	0.00306223
Chrm3	43.4496	-3.64188	0.653906	-5.56943	2.55577e-08	3.17229e-07
Kctd12	707.726	-3.61611	0.49734	-7.27089	3.57116e-13	9.02768e-12
Shisa3	39.7236	-3.60921	0.570713	-6.32403	2.54822e-10	4.39515e-09
Sez6	12.2848	-3.60388	1.09735	-3.28417	0.00102285	0.00422878
A930003A15Rik	5.10267	-3.59342	1.49335	-2.40628	0.016116	0.0442607
Stard8	267.845	-3.58513	0.276469	-12.9675	1.86924e-38	2.73902e-36
Nkain4	95.8994	-3.57076	1.28736	-2.77369	0.00554237	0.018026
Adamts20	543.014	-3.55427	1.07711	-3.29983	0.000967442	0.00403397
Lcp2	19.0498	-3.55306	0.722921	-4.91487	8.8842e-07	8.18382e-06
Arhgef16	7.07889	-3.54876	1.40306	-2.5293	0.0114289	0.0330897
Itga4	2907.01	-3.53594	0.254179	-13.9112	5.41619e-44	1.01911e-41
Ttyh1	1038.42	-3.52911	0.47994	-7.35324	1.93464e-13	5.12542e-12
Asxl3	205.475	-3.52732	0.504997	-6.98483	2.85211e-12	6.48697e-11
Col28a1	16.842	-3.52617	0.759156	-4.64485	3.40317e-06	2.74475e-05
Pllp	201.546	-3.51817	0.297281	-11.8345	2.58867e-32	2.87672e-30
Tnik	1084.52	-3.51277	0.76198	-4.61006	4.02557e-06	3.19078e-05
B3galt2	11.7776	-3.50806	1.01371	-3.46061	0.000538943	0.00243522
Rxrg	27.4986	-3.50779	0.615099	-5.70281	1.17846e-08	1.5401e-07
Dclk2	1058.16	-3.50472	0.174933	-20.0346	2.75074e-89	2.07031e-86
Slain1	82.5919	-3.49581	0.613506	-5.69809	1.21155e-08	1.58084e-07
Tafa2	74.8347	-3.48788	0.672186	-5.18886	2.11583e-07	2.19511e-06
Shisa8	16.2207	-3.48521	0.86586	-4.02515	5.69396e-05	0.000336356
Grik2	98.2679	-3.48428	0.607476	-5.73566	9.71322e-09	1.30123e-07
Fam107a	6.28755	-3.47912	1.20523	-2.8867	0.00389306	0.013313
Gldc	80.5054	-3.45781	0.701401	-4.92986	8.22882e-07	7.6204e-06
Pcsk6	326.596	-3.43523	0.46375	-7.40752	1.28684e-13	3.45339e-12
Mgll	485.576	-3.42441	0.30812	-11.1139	1.07389e-28	1.02783e-26
Nrcam	1554.75	-3.42116	0.273097	-12.5273	5.2956e-36	6.90429e-34
Gm48499	24.7052	-3.41762	0.980325	-3.48621	0.000489916	0.00223472
Cyp2j9	192.03	-3.41656	0.441651	-7.73589	1.02685e-14	3.20803e-13
Grin3a	44.3754	-3.41255	0.672303	-5.07591	3.85655e-07	3.81007e-06
Igsf11	111.68	-3.39616	0.373299	-9.09771	9.22569e-20	4.57362e-18
Sele	14.7759	-3.39437	0.845815	-4.01314	5.99168e-05	0.000352059
Sp9	12.7326	-3.39332	0.896988	-3.78301	0.000154943	0.000817054
Pcdhgc4	435.518	-3.38977	1.02795	-3.29761	0.000975111	0.00405696
Lad1	30.7228	-3.37423	0.699817	-4.8216	1.42413e-06	1.25163e-05
Sema5b	28.7214	-3.36609	0.752817	-4.47132	7.77365e-06	5.76169e-05
Kcnip3	206.78	-3.35642	0.253641	-13.233	5.66193e-40	9.01445e-38
Col8a1	147.988	-3.35258	0.525199	-6.38345	1.73145e-10	3.05318e-09
Trim66	50.7363	-3.34645	0.554551	-6.03453	1.59427e-09	2.43074e-08
Ptpn6	191.008	-3.34027	0.249972	-13.3626	1.00022e-40	1.63977e-38
1700019D03Rik	16.4473	-3.32713	0.808276	-4.11633	3.8495e-05	0.000238906
Lgr6	436.368	-3.31378	0.33774	-9.81161	1.00358e-22	6.44079e-21
Megf10	1928.09	-3.30234	0.697543	-4.73425	2.19866e-06	1.86251e-05
Chrdl2	11.7038	-3.30027	0.914773	-3.60775	0.00030886	0.0014971
Lgals2	18.1722	-3.30023	0.71319	-4.62742	3.7025e-06	2.96451e-05
Lsr	5.94561	-3.29948	1.1853	-2.78366	0.00537491	0.0175607
Adrb1	124.361	-3.2947	0.452144	-7.28684	3.17317e-13	8.09575e-12
Apod	684.698	-3.29355	0.202158	-16.2919	1.12624e-59	3.39059e-57
Faah	202.277	-3.2793	0.335942	-9.76151	1.64685e-22	1.04477e-20
Kcnh8	9.16837	-3.27424	1.08202	-3.02605	0.00247772	0.00908462
Nell2	255.361	-3.2718	0.275602	-11.8715	1.66482e-32	1.87525e-30
Trim67	56.8407	-3.27098	0.425522	-7.68699	1.50638e-14	4.55989e-13
Fam222a	72.7583	-3.26149	0.420634	-7.75373	8.92302e-15	2.8196e-13
Sema6a	339.686	-3.2613	0.219752	-14.8408	7.97466e-50	1.97081e-47
Tbx2	344.521	-3.25539	0.319286	-10.1958	2.06939e-24	1.53655e-22
Pde8b	121.64	-3.24898	0.328262	-9.89751	4.26778e-23	2.84943e-21
Adgrl3	517.394	-3.23642	0.371141	-8.72018	2.77769e-18	1.21997e-16
Dmp1	43.1555	-3.23302	0.519892	-6.21863	5.01503e-10	8.2141e-09
Cdh10	153.012	-3.22408	0.326839	-9.86443	5.93699e-23	3.88556e-21
Homer2	71.1325	-3.21616	0.848851	-3.78884	0.000151353	0.000800418
Efhd1	57.3948	-3.2029	0.441145	-7.26043	3.85875e-13	9.725e-12
D430041D05Rik	21.4101	-3.19534	0.815588	-3.91783	8.93482e-05	0.000504408
Foxd2	158.141	-3.18639	0.308348	-10.3337	4.95908e-25	3.80151e-23
Col20a1	322.058	-3.17808	0.363953	-8.7321	2.49988e-18	1.10382e-16
Slc14a1	630.029	-3.17724	1.27428	-2.49335	0.0126544	0.03607
Tshz2	119.252	-3.16808	0.41166	-7.69587	1.40531e-14	4.27742e-13
L1cam	2010.64	-3.16649	0.172651	-18.3404	3.94005e-75	2.03873e-72
Dgki	19.1114	-3.1413	0.706863	-4.444	8.83023e-06	6.46665e-05
0610040J01Rik	21.2361	-3.12863	0.697264	-4.487	7.22328e-06	5.39481e-05
Ccl9	70.6323	-3.11005	0.642099	-4.84356	1.2753e-06	1.12922e-05
Lrrtm3	66.0951	-3.10674	0.457247	-6.79445	1.08728e-11	2.26454e-10
Ncam2	46.7724	-3.1058	0.581393	-5.34201	9.19227e-08	1.02495e-06
Prkcq	99.359	-3.10376	0.359729	-8.62805	6.24055e-18	2.62261e-16
Unc5c	305.233	-3.09461	0.363884	-8.50436	1.82594e-17	7.25035e-16
Espn	326.527	-3.08927	0.350434	-8.81555	1.19094e-18	5.49293e-17
Pthlh	21.0695	-3.073	0.711982	-4.31612	1.58793e-05	0.000109875
Trpv3	20.32	-3.0721	0.753441	-4.07743	4.55367e-05	0.000276926
Asrgl1	1421.75	-3.06301	0.175434	-17.4596	2.91187e-68	1.14797e-65
Tnfrsf11b	352.674	-3.05855	0.209062	-14.6299	1.81078e-48	4.1643e-46
Tenm3	2991.86	-3.05533	0.710937	-4.29761	1.72646e-05	0.000118127
Gpr37l1	601.146	-3.04613	0.411066	-7.41033	1.25987e-13	3.38651e-12
Enpp6	11.2604	-3.04028	1.05654	-2.87758	0.0040074	0.013642
Tnk1	6.81754	-3.03329	1.23498	-2.45615	0.0140435	0.0393729
Glyat	15.5272	-3.03182	0.870181	-3.48413	0.000493741	0.00224907
Hook1	239.946	-3.02181	0.370168	-8.16333	3.25902e-16	1.158e-14
Astn2	68.7089	-3.00809	0.575446	-5.2274	1.71909e-07	1.80958e-06
Ngef	160.803	-3.00492	0.459755	-6.53591	6.3224e-11	1.19778e-09
Kcnmb4	123.885	-2.99986	0.481158	-6.23467	4.52735e-10	7.48139e-09
Megf9	1627.83	-2.99966	0.230439	-13.0171	9.77557e-39	1.45823e-36
Pde3a	178.254	-2.99461	0.273577	-10.9461	6.93503e-28	6.34421e-26
Plppr5	39.4376	-2.99209	0.675969	-4.42638	9.58297e-06	6.95176e-05
Egflam	446.947	-2.98832	0.369045	-8.09743	5.61301e-16	1.95253e-14
4930469K13Rik	9.48354	-2.98327	0.950187	-3.13966	0.00169142	0.00655583
Smoc1	342.022	-2.98208	0.31962	-9.33008	1.05789e-20	5.68721e-19
Slc26a1	23.5462	-2.98177	0.741157	-4.02314	5.74283e-05	0.00033888
Nkx6-2	11.419	-2.97672	0.837101	-3.55599	0.000376565	0.00177589
Pcdh10	205.77	-2.96803	0.313348	-9.47199	2.74559e-21	1.57306e-19
Prom2	6.19907	-2.96734	1.22504	-2.42223	0.0154256	0.0426761
Rgs14	36.5355	-2.96602	0.745263	-3.97983	6.89649e-05	0.000399553
Shroom2	705.532	-2.95224	0.224854	-13.1296	2.22895e-39	3.38596e-37
Gpd1	831.608	-2.94838	0.177563	-16.6047	6.44325e-62	2.01297e-59
Ppp1r1b	106.843	-2.94495	0.376185	-7.82847	4.93824e-15	1.59702e-13
Nxph3	73.1075	-2.93985	0.431296	-6.81633	9.33958e-12	1.97e-10
Tagln3	11.2526	-2.93636	0.923204	-3.18062	0.00146959	0.00579093
Adamts17	91.218	-2.93547	0.51564	-5.69287	1.24923e-08	1.62616e-07
Wnk2	187.021	-2.93157	0.428007	-6.84933	7.4195e-12	1.59135e-10
Brinp3	17.7188	-2.9308	0.860518	-3.40586	0.000659566	0.00289915
Crtac1	62.4956	-2.92739	0.538934	-5.43181	5.57846e-08	6.47289e-07
Angpt2	339.856	-2.92688	0.280795	-10.4235	1.93619e-25	1.54877e-23
Cited1	10.7974	-2.90589	0.873903	-3.32519	0.000883594	0.00373223
Ppp1r16b	60.9587	-2.90299	0.496289	-5.8494	4.93336e-09	6.92846e-08
Cd93	163.636	-2.89249	0.51012	-5.67022	1.42616e-08	1.84343e-07
Dusp2	34.679	-2.88161	0.528877	-5.44854	5.07862e-08	5.95973e-07
Tinagl1	1139.17	-2.88112	0.141738	-20.3271	7.40938e-92	6.13422e-89
Gbx2	19.6386	-2.8754	0.67933	-4.2327	2.30903e-05	0.00015214
Tmem88b	103.357	-2.86342	0.307045	-9.32574	1.10215e-20	5.90594e-19
Col6a3	526.987	-2.86018	0.290187	-9.85633	6.43608e-23	4.1952e-21
Id2	482.325	-2.85999	0.432627	-6.61076	3.82346e-11	7.43934e-10
Cst6	261.202	-2.8533	0.330788	-8.62578	6.36581e-18	2.66657e-16
Kcnk5	164.006	-2.85143	0.293219	-9.72457	2.36907e-22	1.4747e-20
Kcnj12	41.0701	-2.84559	0.507866	-5.60302	2.1065e-08	2.67481e-07
S100a16	444.852	-2.84371	0.295936	-9.60919	7.31217e-22	4.35521e-20
Ncmap	12.3267	-2.84014	0.88514	-3.20869	0.00133343	0.00532406
Plppr1	13.0189	-2.83324	0.935198	-3.02957	0.00244905	0.00899143
Ndp	165.481	-2.80641	1.16105	-2.41714	0.0156431	0.0431908
Bche	1107.33	-2.79354	0.232802	-11.9997	3.56796e-33	4.21988e-31
Tnr	431.065	-2.7931	0.555092	-5.03178	4.85946e-07	4.72201e-06
Pknox2	375.186	-2.78367	0.426374	-6.52872	6.63363e-11	1.25245e-09
Slc29a4	47.8112	-2.78335	0.416595	-6.6812	2.36995e-11	4.76233e-10
Sorbs1	916.641	-2.7826	0.32262	-8.62499	6.40955e-18	2.66657e-16
Cspg5	438.91	-2.77746	0.369821	-7.5103	5.89899e-14	1.66115e-12
Arhgap28	283.049	-2.77408	0.304735	-9.10324	8.76786e-20	4.37284e-18
Pkp1	149.926	-2.77323	0.40531	-6.84225	7.79582e-12	1.66774e-10
Dock10	994.672	-2.76601	0.344858	-8.02074	1.05111e-15	3.55917e-14
Nup210	292.053	-2.76402	0.435083	-6.35286	2.1135e-10	3.69539e-09
Csgalnact1	999.023	-2.76363	0.195146	-14.1619	1.57673e-45	3.22315e-43
Cmklr1	48.9562	-2.75782	0.838949	-3.28724	0.00101176	0.00418818
Fstl5	9.10049	-2.75585	0.925687	-2.97709	0.00290998	0.0104338
Gfap	95.2632	-2.75289	0.413591	-6.65607	2.81253e-11	5.59063e-10
Cacng4	217.79	-2.74783	0.580046	-4.73727	2.16617e-06	1.83935e-05
Piezo2	660.649	-2.74109	0.515404	-5.31834	1.04716e-07	1.15669e-06
Sucnr1	10.9475	-2.73973	1.02144	-2.68223	0.0073133	0.0227406
Sox2	2039.37	-2.73776	0.255063	-10.7337	7.0713e-27	6.16245e-25
Cd28	32.1242	-2.73618	0.856426	-3.19488	0.0013989	0.005548
Npas3	442.941	-2.73359	0.496642	-5.50415	3.70963e-08	4.47045e-07
Tmem117	169.668	-2.73188	0.342782	-7.96974	1.59005e-15	5.30808e-14
C1ql1	519.069	-2.72819	0.192987	-14.1366	2.25873e-45	4.56099e-43
Samd5	666.337	-2.72136	0.234485	-11.6057	3.85693e-31	4.14695e-29
Bcan	504.792	-2.71886	0.827329	-3.28632	0.00101506	0.00419975
Fxyd1	102.029	-2.70237	0.671065	-4.02698	5.64977e-05	0.000334222
Gldn	398.729	-2.68996	0.392296	-6.85695	7.03473e-12	1.52064e-10
Nr2e1	38.71	-2.68657	0.612538	-4.38597	1.15472e-05	8.24485e-05
Meox2	8.54947	-2.68335	1.01803	-2.63582	0.00839345	0.0255382
Shisa6	84.0657	-2.6764	0.449848	-5.94957	2.68848e-09	3.94294e-08
Gatm	904.534	-2.6618	0.356268	-7.47134	7.93804e-14	2.18699e-12
Lrrn3	130.421	-2.6591	0.484126	-5.49258	3.96102e-08	4.73891e-07
Gal3st1	147.939	-2.65698	0.492465	-5.39527	6.84225e-08	7.78652e-07
Gm21748	13.5286	-2.65118	0.751159	-3.52945	0.000416421	0.00193411
Gm21860	13.5286	-2.65118	0.751159	-3.52945	0.000416421	0.00193411
Negr1	73.0242	-2.64217	0.398185	-6.63555	3.23305e-11	6.36537e-10
Aatk	2145.31	-2.63564	0.157057	-16.7814	3.339e-63	1.15182e-60
Adcy1	234.531	-2.6296	0.410903	-6.39956	1.55825e-10	2.76248e-09
Cdh6	926.571	-2.62481	0.45534	-5.7645	8.18986e-09	1.11245e-07
Irx1	80.4115	-2.61434	0.45598	-5.73345	9.84101e-09	1.31728e-07
Itgb1bp2	8.98031	-2.60937	1.02069	-2.55647	0.0105739	0.0310325
Cdrt4	39.5872	-2.59182	0.515338	-5.02935	4.92133e-07	4.77651e-06
Sntb1	566.566	-2.59048	0.299489	-8.64969	5.16391e-18	2.1868e-16
Kbtbd11	339.129	-2.58872	0.52065	-4.9721	6.62306e-07	6.23094e-06
Mamld1	590.414	-2.5836	0.190777	-13.5425	8.77055e-42	1.48186e-39
Mro	137.92	-2.58053	0.329479	-7.83215	4.7961e-15	1.55409e-13
Kcnn2	12.2525	-2.57757	0.758282	-3.39923	0.000675761	0.00295621
Gm49395	19.7797	-2.57524	0.645746	-3.98801	6.66304e-05	0.000388048
Sema7a	556.366	-2.57415	0.2878	-8.94424	3.74511e-19	1.78708e-17
Fgfr3	262.302	-2.56634	0.33027	-7.77043	7.82229e-15	2.48602e-13
Dct	21.9126	-2.56513	0.565016	-4.53993	5.62729e-06	4.30377e-05
Atcay	200.254	-2.56512	0.339178	-7.56275	3.94631e-14	1.1364e-12
Vat1l	259.094	-2.56229	0.257971	-9.93247	3.00703e-23	2.01581e-21
Plin3	38.1792	-2.55514	0.520961	-4.90467	9.35826e-07	8.57047e-06
Nqo1	54.7805	-2.55052	0.533307	-4.78246	1.73159e-06	1.49409e-05
Myo18b	15.7591	-2.53974	0.828894	-3.06401	0.00218392	0.00815545
Tnfrsf19	265.389	-2.53726	0.375531	-6.75646	1.41408e-11	2.9014e-10
Kcnh5	22.8321	-2.52443	0.717915	-3.51634	0.00043754	0.00202086
Afap1l2	1983.58	-2.52084	0.953689	-2.64325	0.00821136	0.0250717
Tgfa	754.395	-2.51582	0.241627	-10.412	2.18565e-25	1.73158e-23
Fa2h	28.5213	-2.51578	0.587974	-4.27873	1.87963e-05	0.000127658
Gm42517	14.1739	-2.50728	0.844142	-2.97021	0.002976	0.0106383
C530008M17Rik	308.609	-2.50357	0.427062	-5.86231	4.56468e-09	6.46e-08
Ubd	19.5804	-2.49529	0.618758	-4.03273	5.51323e-05	0.000327549
Rims1	104.949	-2.49351	0.424165	-5.87864	4.13649e-09	5.91979e-08
Tril	762.223	-2.48494	0.266015	-9.34137	9.50944e-21	5.16254e-19
Bnc1	85.5997	-2.48299	0.495979	-5.00625	5.55008e-07	5.30897e-06
Mid2	1044.58	-2.47475	0.317646	-7.79091	6.65269e-15	2.12655e-13
Tbx3	551.6	-2.47455	0.423458	-5.84366	5.10654e-09	7.14743e-08
Rasgrf1	10.5293	-2.47403	0.845097	-2.92751	0.00341685	0.0119384
Angptl1	24.3468	-2.466	0.577339	-4.27132	1.94322e-05	0.000131384
Scube3	1655.47	-2.46225	0.420365	-5.85741	4.70128e-09	6.64196e-08
Ss18l2	696.325	-2.45784	0.168888	-14.553	5.58689e-48	1.23344e-45
Rtn1	385.327	-2.45555	1.02777	-2.3892	0.0168851	0.0459237
Tmem40	82.2325	-2.45488	0.473721	-5.18212	2.19377e-07	2.27028e-06
Csrp2	1064.24	-2.45085	0.21161	-11.5819	5.09134e-31	5.36958e-29
Susd5	408.928	-2.45082	0.270371	-9.06464	1.25018e-19	6.12441e-18
Irf6	44.0301	-2.44944	0.654861	-3.7404	0.00018373	0.000949816
Mpz	11.524	-2.4399	0.869871	-2.80489	0.0050333	0.0166013
Gpc6	232.348	-2.43858	0.584376	-4.17297	3.0066e-05	0.000192065
Pcdhgb4	20.1681	-2.43761	0.702871	-3.46808	0.000524198	0.00237344
Fgf13	49.3629	-2.43759	0.389688	-6.25524	3.96896e-10	6.6449e-09
Acox2	10.8968	-2.43752	0.934107	-2.60947	0.00906826	0.0272608
Adgrv1	67.186	-2.4283	0.483991	-5.01725	5.24167e-07	5.0519e-06
Tppp	31.0672	-2.42635	0.792851	-3.06028	0.00221127	0.00824086
Shc3	253.956	-2.4242	0.32177	-7.53395	4.92296e-14	1.39579e-12
Lsamp	53.0126	-2.41454	0.570478	-4.23248	2.31129e-05	0.000152229
Mgam	20.7284	-2.40621	0.767612	-3.13467	0.0017205	0.00665764
Adgra1	137.185	-2.40312	0.360733	-6.66177	2.70551e-11	5.41036e-10
Fgd4	414.789	-2.40294	0.188654	-12.7373	3.6698e-37	5.10626e-35
Pde9a	213.884	-2.39909	0.557678	-4.30193	1.69318e-05	0.000116379
Shc4	815.776	-2.39876	0.277154	-8.65496	4.93077e-18	2.09343e-16
Zfp125	39.6281	-2.39334	0.465561	-5.14077	2.73609e-07	2.77769e-06
Camk1g	26.3353	-2.39089	0.673384	-3.55056	0.000384407	0.00180773
Coch	18.5052	-2.38647	0.838383	-2.84652	0.00441998	0.014845
Fgfrl1	2271.03	-2.38077	0.220347	-10.8047	3.27117e-27	2.91204e-25
Rgs5	59.2343	-2.36998	0.584639	-4.05375	5.04022e-05	0.000302486
Dusp4	1165.96	-2.36766	0.261616	-9.05013	1.42792e-19	6.95399e-18
Plch1	257.936	-2.36732	0.36403	-6.50307	7.86956e-11	1.46245e-09
Ephx4	39.9808	-2.35538	0.501211	-4.69937	2.60964e-06	2.1692e-05
Pcdhga8	18.0324	-2.35177	0.634937	-3.70394	0.000212281	0.00107589
Lipo3	32.4209	-2.34796	0.690408	-3.40083	0.000671827	0.00294211
Gpm6b	7897.41	-2.34565	0.234129	-10.0186	1.26245e-23	8.63789e-22
Pmel	40.6637	-2.34232	0.5263	-4.45054	8.56564e-06	6.28121e-05
Adamts1	2452.28	-2.3413	0.167186	-14.0042	1.46925e-44	2.89617e-42
Kcnk13	9.53985	-2.3381	0.962208	-2.42993	0.0151019	0.041881
Mcam	6072.19	-2.33507	0.728842	-3.20381	0.00135624	0.00539692
Ptn	1515.61	-2.32009	0.404859	-5.73062	1.00066e-08	1.3362e-07
Nppb	156.436	-2.31343	0.304914	-7.58716	3.26986e-14	9.58271e-13
Mapt	249.318	-2.30867	0.470871	-4.90298	9.43922e-07	8.6303e-06
Gm47135	28.0159	-2.29846	0.749512	-3.06661	0.00216503	0.00809223
Il17d	87.9253	-2.29742	0.36288	-6.33107	2.43465e-10	4.21683e-09
Gm2115	793.185	-2.29053	0.358571	-6.38795	1.68129e-10	2.97424e-09
Pbk	2460.99	-2.28562	0.236939	-9.64644	5.08936e-22	3.07553e-20
Sparcl1	3940.84	-2.28307	0.342577	-6.66438	2.65781e-11	5.32141e-10
Pex5l	11.3959	-2.27806	0.787924	-2.89122	0.00383753	0.0131529
Gdf10	7.64416	-2.2759	0.92379	-2.46366	0.0137528	0.0386948
Rgs4	76.1299	-2.26886	0.497257	-4.56274	5.04898e-06	3.91391e-05
Nol4l	1083.3	-2.26811	0.293451	-7.7291	1.08311e-14	3.37744e-13
Gm21742	23.1962	-2.26407	0.904193	-2.50397	0.012281	0.0351659
Tst	226.174	-2.26392	0.342157	-6.6166	3.67558e-11	7.19389e-10
Nwd1	246.075	-2.25834	0.249363	-9.05645	1.34762e-19	6.58227e-18
Ctnnd2	123.699	-2.2559	0.294391	-7.66295	1.81708e-14	5.42111e-13
Cnp	2032.07	-2.25432	0.217024	-10.3874	2.82914e-25	2.20966e-23
Lrrn2	43.1204	-2.25313	0.842502	-2.67434	0.00748776	0.0232003
Mroh3	44.8054	-2.235	0.770168	-2.90196	0.00370833	0.0127842
Ddit4l	123.825	-2.22766	0.306238	-7.27428	3.48275e-13	8.8193e-12
Pkd1l1	52.8457	-2.22753	0.943579	-2.36072	0.0182394	0.0489794
Dock9	1795.63	-2.22476	0.279591	-7.95721	1.75961e-15	5.85053e-14
Opcml	51.142	-2.2211	0.461902	-4.80859	1.51999e-06	1.32836e-05
Hcrtr1	51.6802	-2.21609	0.438488	-5.05393	4.3282e-07	4.24312e-06
Slc24a2	13.2345	-2.21518	0.842523	-2.62922	0.00855807	0.0259627
Fyb	184.039	-2.21262	0.519841	-4.25633	2.07808e-05	0.000139195
Lonrf2	50.438	-2.19752	0.473341	-4.64258	3.4409e-06	2.77113e-05
Wnk4	410.521	-2.19568	0.345507	-6.35495	2.08494e-10	3.64931e-09
Maneal	52.8704	-2.17834	0.420792	-5.17677	2.25758e-07	2.32531e-06
Crppa	70.358	-2.16519	0.378932	-5.71391	1.10407e-08	1.45783e-07
Nova1	775.369	-2.16275	0.24719	-8.74936	2.14575e-18	9.60254e-17
Alk	9.00836	-2.15887	0.859717	-2.51114	0.0120341	0.0345399
Gm1972	41.8647	-2.15796	0.858915	-2.51243	0.0119904	0.0344322
Hey1	74.2465	-2.15629	0.406459	-5.30506	1.12637e-07	1.23513e-06
Art3	22.4057	-2.15322	0.870898	-2.47241	0.0134206	0.0378952
Frmd4b	144.421	-2.14778	0.362392	-5.9267	3.09089e-09	4.48938e-08
Vgf	74.7683	-2.14753	0.550701	-3.89963	9.63392e-05	0.000539417
Slc15a2	50.8103	-2.14735	0.428133	-5.0156	5.28681e-07	5.08652e-06
Nlgn3	269.08	-2.14671	0.267498	-8.02513	1.01418e-15	3.44114e-14
Sox8	99.1793	-2.14345	0.343928	-6.23225	4.59796e-10	7.58297e-09
Pld5	40.8912	-2.13875	0.741721	-2.88349	0.0039329	0.0134324
Stox2	1347.85	-2.13395	0.206307	-10.3436	4.4757e-25	3.44691e-23
Pcsk5	67.0639	-2.13269	0.636257	-3.35193	0.00080251	0.0034303
Fbn2	1312.73	-2.12004	0.343336	-6.17482	6.62369e-10	1.07105e-08
Metrn	2434.73	-2.1183	0.205613	-10.3023	6.87699e-25	5.19951e-23
Zfp488	220.736	-2.11505	0.258069	-8.19568	2.49174e-16	9.04786e-15
Mylk	218.185	-2.10828	0.359432	-5.86559	4.47549e-09	6.36096e-08
Cobl	216.606	-2.10268	0.426868	-4.92584	8.39993e-07	7.77017e-06
Bcas1	2905.42	-2.10268	0.2472	-8.50599	1.80046e-17	7.16634e-16
Cfap100	81.6397	-2.1006	0.394659	-5.32258	1.02308e-07	1.13313e-06
Il33	205.806	-2.09863	0.256841	-8.17091	3.06068e-16	1.09241e-14
Scml4	103.013	-2.098	0.405127	-5.17863	2.23518e-07	2.30449e-06
Trim9	52.1137	-2.09599	0.493186	-4.24989	2.13873e-05	0.000142737
Fam173a	465.471	-2.09254	0.254705	-8.21553	2.11231e-16	7.75513e-15
Gcnt1	29.546	-2.08562	0.545619	-3.82249	0.000132113	0.000711735
Itga2	306.667	-2.083	0.268941	-7.74519	9.54423e-15	3.00444e-13
Nav3	1742.64	-2.07875	0.378616	-5.49039	4.01046e-08	4.78769e-07
Map6	1809.06	-2.07874	0.231202	-8.99105	2.44886e-19	1.17873e-17
Gpr155	354.688	-2.07664	0.243353	-8.53347	1.42018e-17	5.6938e-16
Tbc1d4	348.486	-2.07254	0.300458	-6.89795	5.27579e-12	1.15857e-10
Megf6	72.8263	-2.06272	0.374806	-5.50344	3.72453e-08	4.48189e-07
Rab11fip4	54.3593	-2.06215	0.461345	-4.46986	7.82694e-06	5.79599e-05
Adamts12	210.635	-2.0602	0.334623	-6.15679	7.42362e-10	1.19356e-08
Tmod2	1398.14	-2.05539	0.189438	-10.8499	1.99546e-27	1.78599e-25
Snx25	953.122	-2.05215	0.17182	-11.9436	7.01589e-33	8.01166e-31
Tbc1d30	47.2651	-2.05099	0.611151	-3.35595	0.000790931	0.00339017
Dbi	7080.89	-2.04762	0.2163	-9.46657	2.89177e-21	1.6511e-19
Artn	12.3449	-2.04447	0.770051	-2.65499	0.00793114	0.0243146
Lbh	7929.89	-2.03937	0.154641	-13.1878	1.03173e-39	1.61164e-37
Unc13c	38.3515	-2.03375	0.445953	-4.56046	5.10414e-06	3.95482e-05
Trmt9b	18.5912	-2.03248	0.645133	-3.15049	0.00162997	0.00635187
Rhoj	890.734	-2.02771	0.336255	-6.03026	1.63696e-09	2.48752e-08
Veph1	53.5836	-2.02564	0.40279	-5.02903	4.92974e-07	4.78188e-06
Limch1	884.345	-2.02438	0.287382	-7.04421	1.86514e-12	4.3314e-11
Ckb	16655	-2.02087	0.19537	-10.3438	4.46634e-25	3.44691e-23
Igsf9b	1099.36	-2.01423	0.433339	-4.64817	3.34898e-06	2.70368e-05
Ncald	562.101	-2.01332	0.286399	-7.02976	2.06885e-12	4.78437e-11
Stard13	1308.21	-2.00804	0.142209	-14.1204	2.84527e-45	5.67613e-43
Jph1	63.2865	-2.00494	0.529223	-3.78845	0.000151588	0.000801404
Edil3	898.977	-2.00203	0.833862	-2.40091	0.0163543	0.0448261
Slc26a2	2836.93	-2.00008	0.157575	-12.6929	6.47586e-37	8.93561e-35
Unc79	33.6623	-1.99963	0.483518	-4.13558	3.5406e-05	0.000222402
Dhrs1	1950.35	-1.99839	0.206668	-9.66954	4.06219e-22	2.47286e-20
Vash1	466.134	-1.99737	0.231746	-8.6188	6.7657e-18	2.80768e-16
Cnksr2	36.8008	-1.99721	0.755833	-2.6424	0.00823204	0.0251302
Efhd2	1986.82	-1.99485	0.131602	-15.1582	6.68983e-52	1.73079e-49
S1pr3	532.341	-1.99118	0.306452	-6.49752	8.16543e-11	1.51403e-09
Rep15	37.9842	-1.98906	0.462794	-4.29793	1.72401e-05	0.000118008
Sapcd2	872.303	-1.98864	0.307604	-6.46494	1.01342e-10	1.84601e-09
Ehd3	906.434	-1.9851	0.392185	-5.06163	4.15684e-07	4.09453e-06
Aldoc	658.457	-1.98485	0.300029	-6.61554	3.70205e-11	7.22861e-10
Cdhr4	142.488	-1.981	0.577466	-3.4305	0.000602464	0.00268113
Gm17092	19.6142	-1.97735	0.593344	-3.33255	0.000860525	0.003646
Inka1	398.852	-1.97624	0.206254	-9.58158	9.55701e-22	5.59169e-20
Rtkn	1469.41	-1.97448	0.241331	-8.18161	2.80087e-16	1.0126e-14
Nkd2	1887.33	-1.9735	0.304197	-6.48756	8.72368e-11	1.61033e-09
Ankle1	423.068	-1.96505	0.2109	-9.31746	1.19163e-20	6.34436e-19
Rab33a	14.8761	-1.96151	0.705668	-2.77966	0.00544166	0.0177417
Il12rb1	33.5922	-1.95988	0.430801	-4.54938	5.38043e-06	4.12832e-05
Fbxo7	891.407	-1.95288	0.14201	-13.7518	4.97037e-43	8.8494e-41
Galnt14	15.0946	-1.94765	0.678598	-2.87011	0.00410335	0.0139256
Itga1	1626.44	-1.94607	0.421795	-4.61378	3.95419e-06	3.1372e-05
Pou3f3	139.971	-1.94533	0.292548	-6.64962	2.93859e-11	5.82721e-10
Rmi2	125.56	-1.94515	0.294458	-6.60586	3.95208e-11	7.67259e-10
Sms-ps	177.69	-1.94074	0.306349	-6.33505	2.37258e-10	4.11795e-09
Pcdh20	99.0631	-1.93923	0.334513	-5.79717	6.74416e-09	9.32135e-08
Frmd5	23.2762	-1.93128	0.606381	-3.18492	0.00144793	0.00571511
Cdcp3	11.4862	-1.92903	0.811598	-2.37683	0.017462	0.0471674
Ppp1r14c	415.71	-1.9288	0.351736	-5.48366	4.16619e-08	4.95573e-07
Serpinb1a	30.5145	-1.92572	0.559774	-3.44018	0.000581325	0.0025994
Aspa	17.6129	-1.92413	0.662583	-2.90398	0.00368454	0.0127181
Lypd6	366.489	-1.92141	0.337702	-5.68966	1.27292e-08	1.65439e-07
Dpysl5	489.971	-1.92081	0.398639	-4.81842	1.44699e-06	1.27105e-05
Gm20662	32.1461	-1.91755	0.589857	-3.25087	0.00115052	0.00467835
Kif19a	92.3014	-1.9173	0.321682	-5.96023	2.51878e-09	3.72042e-08
Tmem100	16.4368	-1.91426	0.811634	-2.35853	0.0183476	0.0492302
Tox	28.2606	-1.91339	0.542234	-3.52871	0.000417595	0.00193902
Lrrc8b	2395.99	-1.91068	0.136793	-13.9677	2.45447e-44	4.78131e-42
Mrpl48-ps	74.5877	-1.91063	0.356143	-5.36478	8.10483e-08	9.12923e-07
Lpar4	689.61	-1.90814	0.344936	-5.53187	3.16834e-08	3.85745e-07
Tmem202	14.0182	-1.9081	0.747971	-2.55103	0.0107405	0.0314595
Sv2c	14.5066	-1.90664	0.738642	-2.58128	0.0098434	0.0292048
Cntd1	36.2965	-1.90196	0.493963	-3.85042	0.000117916	0.000645436
Nav2	1801.77	-1.89815	0.166501	-11.4002	4.171e-30	4.26317e-28
Itgb4	78.8582	-1.89466	0.407946	-4.6444	3.41062e-06	2.74942e-05
Olfr509	12.9385	-1.89388	0.690496	-2.74278	0.00609212	0.0194818
Tk1	2147.07	-1.88885	0.358435	-5.26972	1.36635e-07	1.471e-06
Xylt1	2347.88	-1.88493	0.313555	-6.01148	1.83843e-09	2.76985e-08
Pde7b	208.848	-1.87255	0.258283	-7.25	4.16787e-13	1.04416e-11
Kcnip1	38.916	-1.8715	0.477454	-3.91974	8.8645e-05	0.000500779
Pax6	109.477	-1.86989	0.419652	-4.45582	8.3575e-06	6.13674e-05
Usp44	30.2997	-1.86709	0.480505	-3.88569	0.000102039	0.000567727
Cfap46	35.5564	-1.86172	0.574837	-3.23868	0.00120082	0.00485549
Ubash3b	638.841	-1.86012	0.184097	-10.104	5.30331e-24	3.75266e-22
Ceacam1	19.5722	-1.85799	0.596622	-3.11418	0.00184457	0.00706671
Plce1	597.429	-1.84972	0.509938	-3.62735	0.00028634	0.0014019
Mfsd2a	231.385	-1.8491	0.607321	-3.04469	0.0023292	0.00862794
Cyp2j6	1293.87	-1.84413	0.219594	-8.39788	4.5462e-17	1.7425e-15
Tubb2b	7462.68	-1.8437	0.165272	-11.1556	6.72426e-29	6.54943e-27
Sorcs2	1401.54	-1.84345	0.27412	-6.72497	1.75626e-11	3.57251e-10
Upp1	319.932	-1.83943	0.503966	-3.64992	0.000262325	0.00129775
B4galnt3	33.7991	-1.8376	0.642112	-2.86182	0.00421222	0.0142484
Slc2a12	35.4514	-1.83481	0.655694	-2.79827	0.00513773	0.0168925
Depdc1b	372.52	-1.83331	0.342262	-5.35646	8.48689e-08	9.54011e-07
Spata13	1732.05	-1.83197	0.150201	-12.1968	3.2343e-34	3.93776e-32
Olfr889	42.2154	-1.83188	0.530748	-3.4515	0.000557473	0.00250672
Klhl13	889.396	-1.82771	0.277994	-6.57463	4.87747e-11	9.37992e-10
Rnf219	450.362	-1.806	0.348869	-5.17672	2.25818e-07	2.32531e-06
Spry1	742.373	-1.80288	0.345638	-5.2161	1.82725e-07	1.91856e-06
Gm10184	4867.87	-1.80006	0.35291	-5.10063	3.38519e-07	3.36649e-06
Adam23	443.937	-1.78412	0.442927	-4.02803	5.62474e-05	0.00033298
Neto2	1403.26	-1.78365	0.186914	-9.5426	1.39302e-21	8.06489e-20
Gm5620	77.5825	-1.78301	0.381114	-4.6784	2.89119e-06	2.3817e-05
Mmp16	883.016	-1.78088	0.252658	-7.04856	1.80785e-12	4.21019e-11
Gm6682	262.397	-1.7805	0.320773	-5.55066	2.84595e-08	3.50619e-07
Lrrc4b	433.313	-1.77893	0.378281	-4.70268	2.56772e-06	2.13865e-05
Sh3gl2	26.1705	-1.77865	0.498226	-3.56997	0.000357019	0.00169384
Pag1	593.763	-1.77749	0.237568	-7.48202	7.31907e-14	2.02319e-12
Ifi213	30.0933	-1.77126	0.465136	-3.80805	0.000140067	0.000749103
Dscc1	168.295	-1.77093	0.268259	-6.60157	4.06838e-11	7.87885e-10
Celsr2	602.702	-1.76929	0.378746	-4.67145	2.99086e-06	2.45298e-05
Htr1b	69.4911	-1.76928	0.520267	-3.40071	0.000672122	0.00294262
Plekha7	144.504	-1.76454	0.293712	-6.00771	1.88157e-09	2.8297e-08
Adgrg1	1570.51	-1.76301	0.181288	-9.72492	2.36084e-22	1.4747e-20
Acap1	42.633	-1.75917	0.445874	-3.94544	7.96521e-05	0.000454629
Pgm5	353.677	-1.75594	0.495334	-3.54496	0.000392679	0.00183931
Aqp1	768.951	-1.75315	0.450796	-3.88901	0.000100655	0.000560772
Sms	915.498	-1.74961	0.245443	-7.12839	1.01553e-12	2.43344e-11
Mtss1	1562.37	-1.74572	0.257577	-6.77746	1.22311e-11	2.53565e-10
Prkg2	675.237	-1.74511	0.208814	-8.35725	6.41976e-17	2.42691e-15
Pnpla3	39.5428	-1.74439	0.418913	-4.16408	3.1261e-05	0.000198855
Ddx3y	1020.8	-1.74267	0.16753	-10.4021	2.42536e-25	1.91234e-23
Serinc5	2113.58	-1.74109	0.289408	-6.01605	1.78723e-09	2.70008e-08
Ung	284.561	-1.73494	0.282337	-6.14493	7.99999e-10	1.27369e-08
Rorb	358.442	-1.73066	0.235757	-7.34085	2.12239e-13	5.57818e-12
Pard3b	161.593	-1.73023	0.267532	-6.46735	9.97352e-11	1.82074e-09
Slitrk5	151.255	-1.72832	0.406219	-4.25464	2.09384e-05	0.000139967
Irf8	51.7331	-1.72592	0.38347	-4.5008	6.76986e-06	5.09293e-05
Mxd3	677.212	-1.71902	0.213439	-8.05391	8.01885e-16	2.76617e-14
Zfp536	438.371	-1.71892	0.334228	-5.14295	2.70456e-07	2.75243e-06
Kazn	108.317	-1.71767	0.296347	-5.79615	6.78531e-09	9.3626e-08
Fzd1	983.605	-1.71693	0.357058	-4.80855	1.52026e-06	1.32836e-05
Mb21d2	442.846	-1.7119	0.162064	-10.5632	4.41576e-26	3.69274e-24
Sema4d	270.001	-1.70961	0.233605	-7.31837	2.51001e-13	6.53471e-12
Dagla	964.906	-1.70803	0.164219	-10.4009	2.45489e-25	1.92645e-23
Lrrtm2	54.3458	-1.70718	0.407517	-4.18924	2.79896e-05	0.000179981
Alg6	838.07	-1.70587	0.16813	-10.1462	3.44606e-24	2.48086e-22
Smarcd1	1984.71	-1.70546	0.177362	-9.61569	6.86446e-22	4.11818e-20
Mthfd1l	2121.08	-1.70505	0.401927	-4.24219	2.21351e-05	0.000146935
Lpcat2	837.793	-1.70433	0.377334	-4.51677	6.27909e-06	4.75614e-05
Fos	482.226	-1.70118	0.295712	-5.75282	8.77669e-09	1.18342e-07
Mtss2	4746.58	-1.7001	0.207985	-8.17414	2.97977e-16	1.07259e-14
Serpina3n	1525.07	-1.69805	0.40002	-4.2449	2.18688e-05	0.000145365
Gfra2	2362.43	-1.69739	0.387908	-4.37576	1.21012e-05	8.60331e-05
Pcdh1	4214.55	-1.69423	0.180964	-9.36221	7.80845e-21	4.30975e-19
Nid1	6096.09	-1.69383	0.317922	-5.32782	9.94e-08	1.10387e-06
Deptor	295.77	-1.69142	0.217939	-7.76101	8.42573e-15	2.67267e-13
Gm20661	79.7495	-1.68104	0.312071	-5.38672	7.17547e-08	8.14894e-07
Bex4	43.665	-1.67477	0.444826	-3.765	0.000166552	0.000871884
Arhgap32	1465.78	-1.66081	0.29579	-5.61482	1.96766e-08	2.51005e-07
Pde8a	963.943	-1.65703	0.206797	-8.01284	1.12092e-15	3.7878e-14
Alcam	528.77	-1.65608	0.402063	-4.11896	3.80594e-05	0.000236735
Rnaseh2b	431.942	-1.65457	0.227418	-7.27546	3.45243e-13	8.78116e-12
Flrt3	530.483	-1.65023	0.40698	-4.05482	5.01739e-05	0.000301334
Fmnl1	194.557	-1.64905	0.554539	-2.97374	0.00294195	0.0105257
Rpia	322.161	-1.64572	0.194259	-8.47182	2.41592e-17	9.45694e-16
Ap4s1	173.212	-1.64407	0.228461	-7.19631	6.18654e-13	1.51758e-11
Lingo3	116.051	-1.64274	0.368293	-4.46042	8.17973e-06	6.02223e-05
Cenpm	316.153	-1.64182	0.176942	-9.27886	1.71305e-20	9.00469e-19
Ugdh	4780.32	-1.64082	0.170594	-9.61823	6.6972e-22	4.03244e-20
Lypla2	1681.99	-1.64054	0.200554	-8.18002	2.838e-16	1.02378e-14
Mrpl58	479.648	-1.63732	0.253749	-6.45252	1.10003e-10	1.99064e-09
Cryl1	284.778	-1.63517	0.370144	-4.41765	9.97811e-06	7.21789e-05
Aarsd1	630.127	-1.63332	0.259181	-6.30186	2.94089e-10	5.03571e-09
Birc5	3322.38	-1.63182	0.207414	-7.86746	3.6191e-15	1.18429e-13
Gp1bb	34.6525	-1.62976	0.459549	-3.54644	0.000390477	0.00183198
Lrrc8d	1885.51	-1.62774	0.162174	-10.037	1.04812e-23	7.29193e-22
Sox5	309.183	-1.62703	0.222078	-7.32637	2.36464e-13	6.17567e-12
Ten1	249.063	-1.6254	0.297246	-5.46818	4.54682e-08	5.36609e-07
Rgs20	31.1436	-1.6232	0.450524	-3.60292	0.000314668	0.00151913
Cobll1	1360.15	-1.62302	0.244253	-6.64483	3.03573e-11	6.01263e-10
Ppp4r4	123.86	-1.62138	0.274568	-5.90522	3.52183e-09	5.07966e-08
Ttc9	724.7	-1.61889	0.267359	-6.05511	1.40321e-09	2.15933e-08
Slc38a3	173.713	-1.61782	0.451117	-3.58626	0.000335457	0.00160627
Ifi209	41.994	-1.617	0.652699	-2.4774	0.0132344	0.0374206
E330034G19Rik	21.8602	-1.61463	0.618324	-2.6113	0.00901984	0.0271349
Glul	1950.26	-1.61283	0.193206	-8.34775	6.95734e-17	2.61224e-15
Smoc2	52.3147	-1.60931	0.611721	-2.6308	0.00851848	0.0258758
Pbp2	29.603	-1.60928	0.614732	-2.61785	0.00884863	0.0267023
Pbld1	24.2742	-1.6048	0.546517	-2.93642	0.00332026	0.0116562
Tecpr1	1171.43	-1.60395	0.158194	-10.1392	3.70268e-24	2.65407e-22
Srebf1	3012.45	-1.60323	0.211832	-7.56843	3.77752e-14	1.08969e-12
Ipo5	7141.32	-1.60288	0.248809	-6.44219	1.17759e-10	2.1171e-09
Frmpd1	29.5619	-1.60099	0.507476	-3.15482	0.001606	0.00627024
Top2a	17963.3	-1.5991	0.294703	-5.42614	5.75843e-08	6.6491e-07
Naa10	630.86	-1.59795	0.350004	-4.56551	4.98274e-06	3.8698e-05
Rap1gap	1281.99	-1.59778	0.190603	-8.38275	5.17049e-17	1.9636e-15
Chst3	944.578	-1.59655	0.307832	-5.18645	2.14344e-07	2.22236e-06
Serpinb8	381.38	-1.58821	0.281038	-5.65124	1.59297e-08	2.05212e-07
Duxbl1	44.7105	-1.58661	0.579682	-2.73704	0.00619946	0.0198014
Rcc2	7373.08	-1.58544	0.319647	-4.95996	7.05059e-07	6.59569e-06
Tnfaip8l1	208.141	-1.58255	0.225206	-7.02711	2.1085e-12	4.86925e-11
Kctd3	1507.34	-1.58037	0.185104	-8.53775	1.36861e-17	5.50035e-16
Paqr4	486.319	-1.57979	0.265884	-5.94165	2.82172e-09	4.13103e-08
Eif2s3y	593.95	-1.57456	0.222645	-7.07206	1.52654e-12	3.60065e-11
Egr3	183.932	-1.56727	0.31402	-4.99099	6.00706e-07	5.70653e-06
Ezr	1322.82	-1.56695	0.26692	-5.8705	4.34482e-09	6.19118e-08
Dusp28	45.5861	-1.56588	0.479616	-3.26487	0.00109515	0.00448847
Nrp1	1555.37	-1.56408	0.166368	-9.40129	5.38983e-21	3.03554e-19
Emp1	9996.38	-1.55753	0.166511	-9.35394	8.44395e-21	4.64501e-19
Uchl3	636.656	-1.5545	0.255246	-6.09021	1.12762e-09	1.7681e-08
Phf21b	152.661	-1.55208	0.359979	-4.31158	1.62095e-05	0.000111926
Sec14l2	275.089	-1.54741	0.304793	-5.07694	3.83561e-07	3.79164e-06
Epb41l4a	93.2775	-1.54642	0.625814	-2.47105	0.0134716	0.037994
Wfdc3	19.7069	-1.54627	0.569805	-2.71369	0.00665393	0.0209779
Slc5a3	2076.91	-1.54471	0.287292	-5.37678	7.58277e-08	8.5645e-07
Add2	236.283	-1.54365	0.276594	-5.5809	2.39281e-08	2.99925e-07
Reps2	265.326	-1.53971	0.283591	-5.42931	5.65712e-08	6.55039e-07
Adk	1331.38	-1.53875	0.288415	-5.33518	9.5452e-08	1.0628e-06
Pde11a	35.1216	-1.53836	0.53817	-2.85851	0.00425632	0.0143653
Elfn2	67.5485	-1.53813	0.389001	-3.95406	7.68368e-05	0.000440993
D630045J12Rik	1096.37	-1.53726	0.195354	-7.86912	3.57139e-15	1.17099e-13
Cd109	1184.54	-1.53513	0.343436	-4.46992	7.82473e-06	5.79599e-05
Pkib	30.8643	-1.53471	0.569227	-2.69612	0.00701523	0.0219622
Cdh2	7172.69	-1.53302	0.178266	-8.5996	7.99933e-18	3.28667e-16
Vps37b	1516.15	-1.53238	0.208261	-7.35799	1.86694e-13	4.96991e-12
Lrr1	121.267	-1.53124	0.344895	-4.43974	9.00687e-06	6.56768e-05
Pdzd2	519.869	-1.53115	0.183286	-8.35388	6.60589e-17	2.49158e-15
Lmnb1	4663.53	-1.52737	0.288749	-5.28962	1.22572e-07	1.33435e-06
Vwf	28.17	-1.52664	0.51479	-2.96556	0.00302132	0.010784
Wwc1	823.168	-1.52255	0.209561	-7.26544	3.71825e-13	9.38517e-12
Igfbpl1	21.7781	-1.52143	0.551308	-2.75968	0.00578586	0.0186859
Dnaic2	326.366	-1.52034	0.376862	-4.03421	5.47865e-05	0.000325846
Baiap2l1	285.514	-1.51828	0.256278	-5.92436	3.13519e-09	4.54974e-08
Pcdh17	419.062	-1.51382	0.441625	-3.42784	0.000608403	0.00270586
Gm45716	125.454	-1.51335	0.397141	-3.8106	0.000138629	0.000742852
Mfsd6	431.42	-1.50901	0.242222	-6.22984	4.66904e-10	7.69254e-09
Ddhd1	931.364	-1.50838	0.179333	-8.41108	4.06254e-17	1.56436e-15
Ccdc69	68.805	-1.50693	0.346268	-4.35193	1.34947e-05	9.48008e-05
Tuba1b	27758.3	-1.50299	0.243219	-6.17958	6.42704e-10	1.04332e-08
Ddr1	2565.24	-1.5004	0.184568	-8.12926	4.31919e-16	1.51199e-14
Bzw2	1953.94	-1.49981	0.240473	-6.23694	4.46221e-10	7.39593e-09
Scfd2	286.834	-1.49813	0.190243	-7.87485	3.41148e-15	1.12301e-13
Spats2l	194.107	-1.4964	0.354276	-4.22383	2.40189e-05	0.00015732
Arap3	39.014	-1.49619	0.551438	-2.71325	0.00666267	0.0209895
Stxbp6	114.752	-1.49535	0.584929	-2.55647	0.0105741	0.0310325
Ptrhd1	127.819	-1.49186	0.332108	-4.49209	7.05282e-06	5.28266e-05
Prc1	8318.13	-1.49115	0.29236	-5.10038	3.38974e-07	3.36899e-06
Phlda3	1316.02	-1.48771	0.206593	-7.20113	5.97146e-13	1.47136e-11
Pip4p2	1767.04	-1.48716	0.125472	-11.8526	2.08676e-32	2.33463e-30
Kif18b	2495.93	-1.48275	0.272598	-5.43932	5.3485e-08	6.23226e-07
Nuf2	2511.47	-1.4794	0.218716	-6.76404	1.34199e-11	2.77411e-10
Jam2	836.833	-1.47939	0.244138	-6.05963	1.36432e-09	2.10339e-08
Gm3226	413.744	-1.47682	0.22791	-6.47983	9.18284e-11	1.68944e-09
Frzb	173.617	-1.4739	0.506454	-2.91023	0.00361157	0.0125132
Nup85	2350.54	-1.47361	0.251266	-5.86476	4.49786e-09	6.3818e-08
Sh3gl3	162.685	-1.46997	0.324735	-4.52669	5.99145e-06	4.55284e-05
Ggct	318.232	-1.46708	0.197234	-7.43829	1.01997e-13	2.77319e-12
Tspan2	825.871	-1.46575	0.269275	-5.44333	5.22927e-08	6.11917e-07
Smtnl2	61.6118	-1.46283	0.454379	-3.21939	0.00128462	0.00515894
Jpt1	4712.07	-1.46267	0.152457	-9.59398	8.47499e-22	4.99391e-20
G0s2	243.812	-1.46236	0.313901	-4.65868	3.18236e-06	2.58809e-05
Nusap1	2475.1	-1.46007	0.284617	-5.12994	2.89831e-07	2.9298e-06
Galnt3	46.5572	-1.45941	0.519668	-2.80835	0.00497955	0.0164541
En2	59.6288	-1.45494	0.370552	-3.9264	8.62275e-05	0.000488201
Sall1	648.723	-1.45107	0.164837	-8.80308	1.33117e-18	6.07203e-17
Dck	1350.2	-1.44935	0.278405	-5.2059	1.93059e-07	2.01811e-06
Myh14	576.491	-1.44472	0.416175	-3.47142	0.000517707	0.00234662
Inpp5f	1215.86	-1.44393	0.158236	-9.12519	7.16131e-20	3.59324e-18
Kdm5d	331.219	-1.44378	0.258979	-5.5749	2.47674e-08	3.08809e-07
Cdc7	776.149	-1.44101	0.244008	-5.90559	3.51379e-09	5.07248e-08
Sema6d	565.756	-1.44043	0.22282	-6.46455	1.01598e-10	1.84864e-09
Dctpp1	507.022	-1.44039	0.236312	-6.09526	1.09261e-09	1.71808e-08
CAAA01147332.1	578.656	-1.43933	0.17331	-8.30497	9.98463e-17	3.73195e-15
Fam72a	152.259	-1.43924	0.233794	-6.15601	7.45993e-10	1.19691e-08
Pimreg	2314.64	-1.43789	0.287857	-4.99517	5.87852e-07	5.59727e-06
Gltp	1555.3	-1.43421	0.222053	-6.45886	1.05496e-10	1.91536e-09
Dmrta1	98.8711	-1.43377	0.359918	-3.9836	6.78791e-05	0.000394642
Pcdh9	412.044	-1.43189	0.225668	-6.34512	2.22245e-10	3.86954e-09
Rfc3	684.371	-1.427	0.228103	-6.25593	3.95146e-10	6.62229e-09
Hmgb1-ps3	42.9038	-1.42628	0.467774	-3.04908	0.00229544	0.00851623
Cdk2ap1	3949.57	-1.42471	0.146893	-9.69896	3.04573e-22	1.87476e-20
Rabggta	738.02	-1.42382	0.355104	-4.00959	6.08248e-05	0.000356635
Mcrs1	1045.49	-1.42201	0.22016	-6.459	1.05395e-10	1.91536e-09
Ank	2994.79	-1.41933	0.24998	-5.67777	1.36464e-08	1.76805e-07
Ablim2	21.9175	-1.41869	0.56357	-2.51732	0.011825	0.0340164
Rap2a	1066.19	-1.4181	0.168265	-8.42782	3.52153e-17	1.36237e-15
Npl	115.712	-1.41644	0.243521	-5.81652	6.00851e-09	8.33938e-08
Lage3	308.862	-1.41383	0.305705	-4.62481	3.7495e-06	2.99634e-05
Klf5	180.691	-1.41194	0.391053	-3.6106	0.000305485	0.00148204
Tmem179	172.2	-1.41098	0.232109	-6.07893	1.2099e-09	1.8864e-08
Mars2	476.445	-1.40964	0.229559	-6.14064	8.21877e-10	1.30476e-08
Kif11	4414.72	-1.40803	0.220496	-6.38576	1.70545e-10	3.01054e-09
Zfp521	667.29	-1.40562	0.204602	-6.87001	6.41992e-12	1.39686e-10
Dnmt3b	117.153	-1.40106	0.306691	-4.56831	4.91672e-06	3.82032e-05
Mocos	159.97	-1.40019	0.274491	-5.10103	3.37801e-07	3.36137e-06
Mis18bp1	1456.26	-1.3984	0.255041	-5.48304	4.18077e-08	4.96951e-07
E2f8	1234.71	-1.39743	0.26723	-5.22934	1.70118e-07	1.79369e-06
Tspan7	930.831	-1.39563	0.144043	-9.68898	3.35881e-22	2.05982e-20
Pcdhga9	46.4133	-1.39522	0.393457	-3.54606	0.000391039	0.00183319
Cxcl14	333.826	-1.39471	0.326117	-4.27672	1.89669e-05	0.000128606
Rgs10	500.914	-1.39334	0.237873	-5.85748	4.6994e-09	6.64196e-08
Nacc2	2786.64	-1.39321	0.231687	-6.01334	1.81744e-09	2.74073e-08
Rtkn2	319.54	-1.39279	0.22743	-6.12404	9.12331e-10	1.44282e-08
F3	1142.49	-1.39232	0.267975	-5.19572	2.03927e-07	2.12366e-06
Osbpl6	1003.33	-1.39215	0.220711	-6.30757	2.83455e-10	4.87377e-09
Fam83d	805.747	-1.39188	0.341969	-4.07019	4.69751e-05	0.000284288
Pcyt1b	1000.68	-1.38986	0.23019	-6.0379	1.56132e-09	2.3849e-08
Kcnf1	115.844	-1.38908	0.374004	-3.71407	0.000203954	0.0010407
Noxo1	51.5266	-1.38372	0.417714	-3.31259	0.000924351	0.00387715
Kpna2	3794.07	-1.37954	0.341614	-4.03829	5.38419e-05	0.000321035
Ube2c	3795.6	-1.37673	0.370773	-3.71315	0.000204697	0.00104344
Me2	2647.99	-1.37488	0.261324	-5.2612	1.43121e-07	1.53484e-06
Mrpl48	254.757	-1.37463	0.277555	-4.95263	7.3217e-07	6.82617e-06
Pus7l	249.451	-1.37447	0.316072	-4.3486	1.37008e-05	9.60446e-05
9330182L06Rik	429.837	-1.37335	0.209161	-6.56597	5.16939e-11	9.90681e-10
Fxyd5	1010.57	-1.37246	0.321726	-4.26594	1.99059e-05	0.000134203
Hip1r	444.4	-1.36981	0.44504	-3.07795	0.00208431	0.00784187
Rgs16	4252.74	-1.36974	0.42939	-3.18996	0.00142293	0.00562851
Slc4a8	682.509	-1.36896	0.163096	-8.39359	4.715e-17	1.79887e-15
Pemt	55.7751	-1.36842	0.578997	-2.36343	0.0181064	0.0486777
Galnt12	210.813	-1.36618	0.224845	-6.0761	1.23137e-09	1.91446e-08
Arhgef9	336.948	-1.36297	0.299874	-4.54515	5.48972e-06	4.20633e-05
Tuba1c	7587.05	-1.36277	0.303588	-4.48888	7.15989e-06	5.3523e-05
Pclaf	3489.48	-1.35869	0.249805	-5.43899	5.35845e-08	6.23946e-07
Hr	666.126	-1.35819	0.402474	-3.37461	0.000739202	0.00319408
Celsr1	73.7457	-1.35767	0.553845	-2.45134	0.0142324	0.039767
Jag2	53.8386	-1.35748	0.375482	-3.61529	0.000300017	0.00145979
Syne3	908.127	-1.35588	0.250772	-5.4068	6.41592e-08	7.33665e-07
Lratd2	377.956	-1.35263	0.396283	-3.41329	0.000641839	0.00283326
Pola1	1552.48	-1.35102	0.350108	-3.85887	0.000113913	0.000626638
Phlpp1	732.64	-1.34721	0.285822	-4.71347	2.43537e-06	2.03867e-05
Tspan14	1419.78	-1.34697	0.153025	-8.80226	1.34086e-18	6.09946e-17
Sp2	621.495	-1.3417	0.281655	-4.76363	1.90139e-06	1.62957e-05
Ppm1g	3699.49	-1.33979	0.241604	-5.54542	2.93252e-08	3.60213e-07
Ccdc3	122.447	-1.33895	0.347473	-3.85339	0.000116492	0.000638489
Mcm5	2810.04	-1.33795	0.356168	-3.75652	0.000172292	0.000898536
Fmn1	60.0032	-1.3365	0.376325	-3.55145	0.000383114	0.00180267
Arl6ip4	579.79	-1.33499	0.282788	-4.72081	2.34912e-06	1.97545e-05
Tlx3	24.7274	-1.33477	0.53589	-2.49075	0.0127474	0.0362729
Syce2	62.7047	-1.33439	0.386954	-3.44845	0.00056382	0.00253001
Klhl21	1317.1	-1.33104	0.141848	-9.38358	6.37688e-21	3.54323e-19
Srpx2	103.969	-1.33047	0.343558	-3.87264	0.000107665	0.000595229
Fbxl7	292.088	-1.32908	0.477425	-2.78386	0.00537167	0.0175536
Eps8	2815.57	-1.32538	0.367603	-3.60547	0.000311588	0.0015068
Kcnk2	455.97	-1.31943	0.311523	-4.2354	2.28144e-05	0.00015079
Lmo7	620.698	-1.319	0.428749	-3.07638	0.00209532	0.00787878
Fmc1	127.515	-1.31806	0.398216	-3.30991	0.000933276	0.00390626
Prkg1	196.589	-1.31761	0.498138	-2.64507	0.00816746	0.0249607
Btbd3	1124.94	-1.31665	0.189398	-6.95178	3.60717e-12	8.09316e-11
Gm49450	6243.89	-1.31592	0.221259	-5.94744	2.72371e-09	3.99108e-08
Arl5a	4964.85	-1.31407	0.127197	-10.331	5.10213e-25	3.89314e-23
1700025G04Rik	781.728	-1.31362	0.169437	-7.75285	8.98517e-15	2.83384e-13
Postn	412.376	-1.31185	0.46466	-2.82324	0.00475405	0.0158163
Traf4	2189.1	-1.31081	0.174119	-7.52823	5.1434e-14	1.45116e-12
Gm10288	394.038	-1.30976	0.300711	-4.35553	1.32744e-05	9.34417e-05
Asf1b	1152.45	-1.30952	0.181783	-7.20377	5.85683e-13	1.44527e-11
Mybl1	727.687	-1.30865	0.276423	-4.73421	2.19907e-06	1.86251e-05
Pitpnm2	768.535	-1.30829	0.200894	-6.51232	7.40006e-11	1.38452e-09
Foxm1	4955.2	-1.30785	0.230796	-5.66668	1.45589e-08	1.88039e-07
Cenpf	4415.37	-1.30784	0.25635	-5.10179	3.36456e-07	3.34999e-06
Slc35g1	390.991	-1.30583	0.180116	-7.24998	4.16832e-13	1.04416e-11
Tbc1d16	248.633	-1.30527	0.214331	-6.08997	1.12931e-09	1.76907e-08
Il34	442.955	-1.30507	0.32629	-3.99971	6.34209e-05	0.000370545
Fbl	2896.47	-1.30437	0.275773	-4.72986	2.24679e-06	1.89808e-05
Nsd2	4696.15	-1.30281	0.264047	-4.93402	8.0556e-07	7.48091e-06
Nkx3-2	65.2763	-1.30142	0.34451	-3.7776	0.000158345	0.000832871
Aurkb	1581.62	-1.30019	0.286931	-4.53135	5.8608e-06	4.4597e-05
Ncan	64.406	-1.29856	0.351381	-3.69559	0.000219378	0.00110949
Tead4	393.369	-1.29781	0.257114	-5.04762	4.47347e-07	4.37776e-06
Mpst	478.668	-1.29766	0.232672	-5.57721	2.44404e-08	3.05423e-07
Ttc7b	451.641	-1.29656	0.192427	-6.73791	1.60685e-11	3.27261e-10
Spry2	1466.05	-1.29645	0.3236	-4.00633	6.16701e-05	0.000361079
Serpine2	11650	-1.29596	0.197177	-6.57259	4.94478e-11	9.49833e-10
Bub3	3235.15	-1.29588	0.264636	-4.89687	9.73774e-07	8.87383e-06
Gm13237	358.781	-1.29583	0.303284	-4.27268	1.9314e-05	0.000130638
Arpc1a	2161.88	-1.29451	0.183406	-7.05817	1.68707e-12	3.94556e-11
Zfp414	296.529	-1.29332	0.199604	-6.47944	9.20654e-11	1.69192e-09
Josd2	551.987	-1.29209	0.206268	-6.2641	3.74984e-10	6.30995e-09
Spc24	659.746	-1.29042	0.268311	-4.80941	1.51378e-06	1.3241e-05
Capn6	1353.43	-1.29038	0.176009	-7.33131	2.27905e-13	5.96154e-12
Polr3h	1036.84	-1.2902	0.141021	-9.14895	5.74873e-20	2.90206e-18
Rfc5	871.424	-1.28736	0.199122	-6.46519	1.01172e-10	1.84494e-09
Kbtbd6	85.6112	-1.28728	0.363969	-3.53679	0.000405029	0.00189074
Phex	53.5343	-1.28728	0.38587	-3.33603	0.000849829	0.00360714
Coro1c	5519.16	-1.28615	0.16895	-7.61262	2.68604e-14	7.92787e-13
Arsj	109.032	-1.28562	0.405775	-3.16832	0.00153325	0.00601174
Pgp	661.699	-1.28503	0.200286	-6.41594	1.3996e-10	2.48921e-09
Adgra3	2992.42	-1.2848	0.320621	-4.00723	6.14349e-05	0.000360077
A130010J15Rik	255.605	-1.283	0.213817	-6.00046	1.96764e-09	2.95378e-08
Zfp362	529.927	-1.28289	0.364526	-3.51933	0.000432646	0.00199993
Slc25a5	6692.87	-1.28196	0.325736	-3.93557	8.29985e-05	0.00047194
Tubb3	3349.57	-1.28169	0.144767	-8.85347	8.48414e-19	3.93502e-17
Dkc1	2293.71	-1.28114	0.413274	-3.09999	0.00193528	0.00737562
Pa2g4	8112.64	-1.28114	0.24181	-5.29812	1.17e-07	1.28127e-06
Akr1c13	40.7953	-1.27979	0.421819	-3.03398	0.00241349	0.00887662
Msra	142.989	-1.27816	0.323348	-3.95289	7.72133e-05	0.000443
C1galt1	1661.78	-1.27569	0.174789	-7.29844	2.9112e-13	7.5436e-12
Plk1	3639.13	-1.27538	0.279868	-4.55708	5.18705e-06	4.0078e-05
Jag1	1281.93	-1.27528	0.413108	-3.08705	0.00202155	0.00763347
Slc16a6	72.0942	-1.2744	0.324142	-3.93163	8.43728e-05	0.00047844
Capg	223.589	-1.27423	0.460998	-2.76407	0.00570854	0.0184891
Slc37a1	47.6417	-1.2742	0.437709	-2.91108	0.00360186	0.0124827
Nfia	641.541	-1.27361	0.505184	-2.52109	0.0116992	0.0337131
Prex2	240.063	-1.27302	0.220278	-5.77914	7.50824e-09	1.02745e-07
Slc44a1	2429.43	-1.27285	0.267495	-4.75838	1.95151e-06	1.66821e-05
Cbfa2t3	27.3	-1.27112	0.473177	-2.68634	0.00722387	0.022509
Psrc1	417.582	-1.26989	0.267822	-4.74154	2.12104e-06	1.80289e-05
Ercc6l	1029.55	-1.26314	0.251935	-5.01377	5.3375e-07	5.12933e-06
Pgbd5	152.873	-1.26288	0.381023	-3.31446	0.000918207	0.00385489
Chsy3	87.4932	-1.262	0.29642	-4.25748	2.06741e-05	0.000138648
Tedc1	850.104	-1.26155	0.245755	-5.13334	2.84642e-07	2.88086e-06
Slc38a1	4160.02	-1.25749	0.255029	-4.93077	8.19078e-07	7.59367e-06
Reep1	551.518	-1.25739	0.345493	-3.63939	0.000273281	0.00134472
Enpp1	222.836	-1.25688	0.48268	-2.60396	0.00921532	0.0276376
Eif1b	721.248	-1.25686	0.224525	-5.59788	2.16987e-08	2.74684e-07
Gtf3a	765.488	-1.25647	0.139694	-8.99442	2.37479e-19	1.14641e-17
Dip2b	2335.3	-1.25644	0.180727	-6.95213	3.59803e-12	8.08361e-11
Mcm6	3090.91	-1.25401	0.308934	-4.05915	4.92516e-05	0.000296656
Ran	10875.5	-1.25399	0.2554	-4.90991	9.11178e-07	8.37717e-06
Rab3ip	1338.28	-1.25278	0.207434	-6.03941	1.5468e-09	2.36927e-08
Hap1	497.645	-1.25259	0.446334	-2.80639	0.00500996	0.0165348
Tyms	1508.78	-1.2519	0.259051	-4.83263	1.34744e-06	1.18865e-05
Plxnb1	1981.75	-1.25091	0.192765	-6.48929	8.62437e-11	1.59556e-09
Zcwpw1	238.787	-1.24958	0.256497	-4.8717	1.10643e-06	9.97293e-06
Siah1b	307.103	-1.24909	0.266042	-4.69508	2.66499e-06	2.21235e-05
3110053B16Rik	32.8814	-1.24806	0.475493	-2.62478	0.00867055	0.0262462
Efs	930.337	-1.24799	0.376746	-3.31256	0.000924447	0.00387715
Wee1	1018.71	-1.24739	0.209602	-5.95122	2.66151e-09	3.90685e-08
Gm5616	107.981	-1.2452	0.278145	-4.4768	7.57712e-06	5.62862e-05
Ripor2	55.5646	-1.24313	0.384649	-3.23186	0.00122988	0.00496207
Dock8	117.356	-1.24091	0.350612	-3.53926	0.00040125	0.00187522
Phf19	817.677	-1.24071	0.300359	-4.13075	3.61578e-05	0.000226386
Prex1	2472.41	-1.24026	0.236466	-5.24498	1.56298e-07	1.6579e-06
Mid1	2583.74	-1.24007	0.333325	-3.7203	0.000198988	0.0010181
Btbd11	479.035	-1.24002	0.25946	-4.77925	1.75954e-06	1.51584e-05
3110009E18Rik	31.6233	-1.23913	0.461397	-2.6856	0.00724005	0.0225509
Arap2	405.131	-1.23817	0.491904	-2.51709	0.011833	0.0340276
Acyp2	137.741	-1.23771	0.229059	-5.40347	6.5364e-08	7.46412e-07
Dner	107.474	-1.23742	0.475623	-2.60169	0.00927666	0.0277864
H2ax	2450.01	-1.23627	0.405822	-3.04634	0.00231642	0.00858637
Tagln2	10274	-1.23477	0.174782	-7.06464	1.61029e-12	3.78738e-11
Hirip3	1044.73	-1.23459	0.391688	-3.15198	0.0016217	0.0063226
Cavin3	852.568	-1.23379	0.226125	-5.45621	4.864e-08	5.71598e-07
Cdk18	935.963	-1.23203	0.163175	-7.55037	4.34014e-14	1.24332e-12
Cdc6	764.696	-1.23177	0.368731	-3.34056	0.00083611	0.00355347
Gm47283	7704.72	-1.23134	0.319131	-3.85842	0.000114122	0.000627365
D630003M21Rik	253.344	-1.23132	0.332105	-3.70763	0.000209211	0.00106229
Rhbdf1	2539.33	-1.23052	0.187474	-6.56368	5.24967e-11	1.00374e-09
Sppl2b	1565.09	-1.22988	0.139839	-8.79496	1.43102e-18	6.47401e-17
Dnajc9	1880.36	-1.22935	0.196454	-6.25768	3.90753e-10	6.5584e-09
Notch1	5363.52	-1.22735	0.144718	-8.48102	2.23236e-17	8.8218e-16
Racgap1	7241.63	-1.22458	0.171308	-7.14843	8.77736e-13	2.1279e-11
Fry	203.587	-1.22343	0.283785	-4.3111	1.62442e-05	0.000112118
Ccnf	1572.75	-1.21955	0.309447	-3.94106	8.11233e-05	0.000462389
Fignl1	1005.69	-1.21939	0.264751	-4.60579	4.10909e-06	3.25219e-05
Actn4	16408.9	-1.21916	0.137424	-8.87154	7.21387e-19	3.35526e-17
Etv5	3705.34	-1.21842	0.132275	-9.21122	3.22449e-20	1.65811e-18
Specc1	4445.54	-1.21821	0.170652	-7.13856	9.43136e-13	2.27314e-11
Nhp2	1298.28	-1.21654	0.290104	-4.19345	2.74743e-05	0.000176874
Tcf7	900.775	-1.21643	0.160597	-7.57443	3.60715e-14	1.04601e-12
Pacsin2	4425.33	-1.2146	0.140818	-8.62534	6.39015e-18	2.66657e-16
Prss23	1403.32	-1.21436	0.191746	-6.33317	2.40171e-10	4.16413e-09
Pcdhgb8	77.6554	-1.21385	0.301962	-4.01987	5.82295e-05	0.000343119
Fabp5	1894.86	-1.21291	0.377362	-3.21417	0.0013082	0.00523723
Trib1	1439.98	-1.21161	0.161612	-7.49703	6.52782e-14	1.82273e-12
Fsbp	55.4817	-1.20711	0.479187	-2.51907	0.0117664	0.0338832
Nde1	2821.78	-1.20592	0.217071	-5.55542	2.76941e-08	3.41444e-07
Siva1	443.802	-1.2053	0.255112	-4.72458	2.30597e-06	1.94109e-05
Slc22a15	208.807	-1.20493	0.368182	-3.27266	0.00106539	0.00437735
Nhsl1	1204.36	-1.20482	0.206463	-5.83555	5.36125e-09	7.47864e-08
Cxxc5	931.954	-1.20474	0.287735	-4.18697	2.827e-05	0.000181545
Pold2	1391.15	-1.20456	0.305871	-3.93812	8.21227e-05	0.000467281
Iqgap3	2723.12	-1.20313	0.260261	-4.62276	3.78669e-06	3.02169e-05
Epop	700.187	-1.20224	0.174121	-6.90466	5.03248e-12	1.10956e-10
Gm14057	47.5856	-1.19951	0.405689	-2.95672	0.00310934	0.0110458
Chn1	190.255	-1.19867	0.475314	-2.52184	0.0116742	0.0336646
Zfp114	34.5809	-1.19799	0.496188	-2.4144	0.0157613	0.0434815
Coq7	353.86	-1.19787	0.326279	-3.67129	0.000241328	0.00120577
Plaur	771.986	-1.19754	0.308849	-3.87744	0.000105562	0.000584972
Pmp22	2451.79	-1.19708	0.17477	-6.84947	7.41238e-12	1.59135e-10
Tm4sf1	3122.59	-1.1968	0.21253	-5.63121	1.78949e-08	2.28629e-07
Inava	804.861	-1.19639	0.249719	-4.79095	1.65993e-06	1.43751e-05
Gins1	242.547	-1.19614	0.312717	-3.82497	0.000130786	0.000706082
Usp1	2936.43	-1.19566	0.262687	-4.55166	5.32237e-06	4.09224e-05
Ikzf2	223.766	-1.19387	0.356117	-3.35247	0.00080095	0.00342602
Cdkn2d	611.096	-1.19314	0.154457	-7.72475	1.12075e-14	3.48167e-13
Tmem159	336.373	-1.19257	0.399507	-2.98511	0.00283475	0.0102016
Bora	889.545	-1.19201	0.350285	-3.40297	0.000666582	0.00292533
Them6	168.502	-1.19195	0.252955	-4.71209	2.45193e-06	2.05046e-05
Plxna4	106.94	-1.19154	0.350456	-3.39998	0.00067391	0.00294967
Ercc1	993.009	-1.19148	0.268506	-4.43744	9.10362e-06	6.62583e-05
Ldlrad3	964.432	-1.1902	0.143846	-8.27417	1.29348e-16	4.80213e-15
Mest	1518.02	-1.19002	0.158764	-7.49552	6.6037e-14	1.84081e-12
Lyar	1188.62	-1.18956	0.297852	-3.99381	6.50193e-05	0.000379081
Gphn	441.066	-1.18917	0.182152	-6.52846	6.64513e-11	1.25319e-09
Ptprn2	51.1128	-1.18848	0.393263	-3.0221	0.00251028	0.0091857
Rasa2	1004.42	-1.18843	0.155196	-7.65757	1.8948e-14	5.63269e-13
Itpkb	1137.81	-1.1884	0.258926	-4.58972	4.43848e-06	3.4847e-05
Lmtk2	1441.86	-1.18827	0.134632	-8.82613	1.08362e-18	5.0119e-17
Rrm2	4128.83	-1.18781	0.301268	-3.9427	8.05705e-05	0.000459554
Ccnd1	34269.4	-1.18683	0.179365	-6.61683	3.66987e-11	7.19121e-10
D11Wsu47e	341.178	-1.1867	0.171612	-6.91504	4.67748e-12	1.03404e-10
Nrm	257.405	-1.1867	0.280191	-4.23533	2.28215e-05	0.00015079
Cdca4	1301.65	-1.18618	0.225177	-5.26777	1.38088e-07	1.48471e-06
Rasa3	4149.54	-1.18361	0.125979	-9.39528	5.70679e-21	3.18159e-19
Vrk1	1054.82	-1.18326	0.246256	-4.80501	1.54744e-06	1.34855e-05
Rrs1	1348.88	-1.18065	0.293359	-4.02459	5.70757e-05	0.00033704
Tcf19	1153.68	-1.18038	0.210825	-5.5989	2.15722e-08	2.73291e-07
Fkbp5	1334.37	-1.18013	0.192015	-6.14601	7.9455e-10	1.26784e-08
Necab2	154.171	-1.17848	0.280963	-4.19442	2.73572e-05	0.000176463
Arhgap39	1030.98	-1.17818	0.240839	-4.89198	9.98286e-07	9.0872e-06
Esco2	943.594	-1.17737	0.189068	-6.22725	4.747e-10	7.8132e-09
Neil3	461.017	-1.17705	0.211323	-5.56992	2.5486e-08	3.16577e-07
Slc29a1	3503.77	-1.17679	0.199987	-5.88431	3.99728e-09	5.73047e-08
Rnd2	574.118	-1.17587	0.242828	-4.84239	1.28285e-06	1.13408e-05
Shcbp1	1450.2	-1.17462	0.212303	-5.53275	3.15254e-08	3.84104e-07
Melk	1463.83	-1.17299	0.23667	-4.95623	7.18731e-07	6.716e-06
Shmt1	855.639	-1.17283	0.308854	-3.79738	0.000146236	0.000776332
Ivns1abp	4382.88	-1.17145	0.27386	-4.27754	1.88972e-05	0.000128237
Lrrc61	100.715	-1.16962	0.389001	-3.00673	0.00264075	0.00958264
Nmral1	453.834	-1.16878	0.224431	-5.20778	1.91117e-07	1.99907e-06
Disc1	54.2498	-1.16763	0.434076	-2.68993	0.00714674	0.0223106
Scarb1	2409.59	-1.16728	0.174235	-6.69947	2.09181e-11	4.23426e-10
Noa1	687.809	-1.16713	0.215785	-5.40875	6.34667e-08	7.26248e-07
Grk3	373.481	-1.16584	0.427139	-2.72942	0.00634462	0.0201794
Wwp2	1550.87	-1.16395	0.204558	-5.69009	1.26976e-08	1.65158e-07
Gemin8	253.72	-1.16382	0.195132	-5.96427	2.45724e-09	3.64252e-08
Gfpt2	605.089	-1.16374	0.318771	-3.6507	0.000261522	0.00129417
Col4a6	2592.41	-1.16309	0.281371	-4.13365	3.57052e-05	0.000224196
Oaf	2393.41	-1.15907	0.358467	-3.23341	0.00122321	0.00493756
Fbxo5	1169.02	-1.15736	0.298693	-3.87473	0.000106743	0.000590332
Wipf1	3026.11	-1.15734	0.240396	-4.81432	1.47704e-06	1.29676e-05
Ppp1r3e	79.4474	-1.15705	0.342636	-3.37689	0.000733092	0.0031685
Poc1a	468.638	-1.15341	0.220379	-5.23375	1.66107e-07	1.75408e-06
Bard1	434.922	-1.15301	0.342239	-3.36902	0.000754351	0.00324801
Riox1	357.666	-1.15212	0.180635	-6.37818	1.79209e-10	3.14671e-09
Rassf4	2159.55	-1.15203	0.264823	-4.35019	1.36018e-05	9.5472e-05
Sh3kbp1	2774.43	-1.14949	0.284884	-4.03495	5.46151e-05	0.000324943
Slc25a10	2330.17	-1.14856	0.217164	-5.28891	1.23045e-07	1.33863e-06
Uty	319.808	-1.14684	0.252732	-4.53779	5.68474e-06	4.33969e-05
Mycn	44.1408	-1.14586	0.428601	-2.67348	0.00750696	0.0232511
Cd38	322.331	-1.14454	0.241718	-4.73503	2.19027e-06	1.85696e-05
Tsc22d4	1938.54	-1.14441	0.199807	-5.72759	1.0187e-08	1.35592e-07
Timm8a1	677.094	-1.14416	0.321735	-3.55622	0.000376226	0.00177484
Kdm8	100.141	-1.14411	0.37959	-3.01407	0.00257773	0.00939673
Hmx2	41.8372	-1.14394	0.376457	-3.03871	0.00237593	0.00875988
Fancl	123.948	-1.14272	0.284064	-4.02277	5.75188e-05	0.000339294
Glrx5	1039.12	-1.14212	0.150722	-7.57768	3.51782e-14	1.0219e-12
Lancl2	651.172	-1.14098	0.27871	-4.09378	4.2439e-05	0.000260744
Zfp428	346.315	-1.13893	0.265465	-4.29032	1.7842e-05	0.000121625
Rpl5	866.86	-1.13697	0.200454	-5.67198	1.41152e-08	1.82594e-07
Ahcy	3798.85	-1.13578	0.310806	-3.6543	0.000257888	0.00127809
Nup37	668.241	-1.13377	0.240686	-4.71057	2.47023e-06	2.0616e-05
Gprc5b	2233.41	-1.1319	0.203057	-5.57429	2.48541e-08	3.09192e-07
Adss	2606.6	-1.13135	0.210119	-5.38432	7.27177e-08	8.25263e-07
Chst11	1815	-1.13027	0.184822	-6.11546	9.62802e-10	1.51829e-08
P2ry2	393.478	-1.12858	0.264816	-4.26174	2.02843e-05	0.000136254
Anxa2	14306.6	-1.12852	0.157578	-7.16167	7.97e-13	1.93785e-11
Alyref	3168.22	-1.12786	0.252544	-4.46601	7.96928e-06	5.88036e-05
Duxbl2	66.4685	-1.12708	0.471234	-2.39176	0.0167677	0.0456945
Mrps7	1379.02	-1.12663	0.195463	-5.7639	8.21927e-09	1.11553e-07
Lrrc1	326.474	-1.1258	0.253371	-4.4433	8.85909e-06	6.47918e-05
Acot1	810.804	-1.12546	0.176798	-6.36577	1.94313e-10	3.4047e-09
Dbp	401.18	-1.12442	0.265931	-4.22823	2.35541e-05	0.000154827
Sec11c	1048.48	-1.12381	0.145464	-7.72571	1.1123e-14	3.46192e-13
Cdk1	4403.99	-1.12373	0.294159	-3.82013	0.000133381	0.000717751
Acsl3	2656.47	-1.12353	0.22885	-4.90948	9.13198e-07	8.39109e-06
Rangrf	275.919	-1.12197	0.217716	-5.15336	2.55854e-07	2.61025e-06
Sgf29	312.358	-1.11967	0.315762	-3.54592	0.000391244	0.00183363
Npm1	20777.2	-1.11913	0.274349	-4.07924	4.51839e-05	0.000275361
Chd7	921.484	-1.11856	0.421454	-2.65405	0.00795309	0.0243685
Mrpl12	2362.76	-1.11822	0.194322	-5.75444	8.693e-09	1.17309e-07
Chmp6	989.58	-1.1181	0.183495	-6.09332	1.10589e-09	1.73567e-08
Mcm7	3350.77	-1.11669	0.301376	-3.70531	0.000211132	0.00107105
Pcdhb10	72.2593	-1.11606	0.313723	-3.55746	0.000374456	0.00176746
P3h2	1101.46	-1.11563	0.164977	-6.76232	1.35803e-11	2.80377e-10
Lama4	5329.09	-1.11397	0.268911	-4.14253	3.43494e-05	0.000216422
Mpzl1	2489.07	-1.11387	0.153467	-7.25805	3.92723e-13	9.88254e-12
Snap91	95.3621	-1.11081	0.365094	-3.04254	0.00234592	0.00867629
Uhrf1	4246.58	-1.10754	0.330421	-3.35191	0.000802572	0.0034303
Eftud2	5659.2	-1.10623	0.212399	-5.20824	1.90638e-07	1.99531e-06
Mlph	78.9895	-1.10622	0.441793	-2.50394	0.012282	0.0351659
Agpat5	1097.2	-1.10597	0.147573	-7.49443	6.65862e-14	1.853e-12
Ndst3	735.368	-1.10581	0.167233	-6.61236	3.78229e-11	7.37658e-10
Trmt61a	385.688	-1.10557	0.363742	-3.03944	0.00237017	0.00874255
Ddx39	2098.85	-1.10486	0.233538	-4.73097	2.23445e-06	1.88862e-05
Gm6166	1305.99	-1.10464	0.405888	-2.72153	0.00649807	0.0205762
Psmg3	265.781	-1.1021	0.186526	-5.90858	3.45061e-09	4.98997e-08
Clca3a1	63.9374	-1.10182	0.329574	-3.34315	0.000828329	0.00352402
Arhgdia	15943.4	-1.1011	0.18015	-6.11216	9.82921e-10	1.54854e-08
Hmgn2	9130.43	-1.10049	0.114897	-9.57809	9.88584e-22	5.7435e-20
Gemin6	447.997	-1.10021	0.213075	-5.16347	2.42412e-07	2.48536e-06
Pradc1	176.53	-1.09885	0.220567	-4.98193	6.29533e-07	5.9526e-06
Aunip	250.461	-1.09884	0.348463	-3.15338	0.00161394	0.00629829
Bok	183.664	-1.09724	0.23224	-4.72462	2.30548e-06	1.94109e-05
Fndc4	412.772	-1.09653	0.22654	-4.84032	1.29633e-06	1.14539e-05
Thg1l	307.07	-1.09562	0.346837	-3.1589	0.00158364	0.00619465
Spin4	106.88	-1.09436	0.267843	-4.08583	4.392e-05	0.000269098
Tdrd7	1232.4	-1.09391	0.209189	-5.22927	1.70183e-07	1.79369e-06
Zfp326	1414.14	-1.0938	0.236444	-4.62604	3.72732e-06	2.98005e-05
Gulp1	595.766	-1.09301	0.197135	-5.54451	2.94784e-08	3.61826e-07
Ctbp1	3372.04	-1.09294	0.173249	-6.30847	2.81815e-10	4.85062e-09
Lsm11	287.295	-1.09261	0.283312	-3.85657	0.00011499	0.000631324
Rpl27	768.661	-1.09235	0.254401	-4.29383	1.75613e-05	0.000119761
S100a10	4295.36	-1.09073	0.12518	-8.71324	2.95302e-18	1.29355e-16
Endod1	484.585	-1.08957	0.323541	-3.36765	0.000758118	0.00326135
Sumo2	7668.91	-1.08934	0.140161	-7.77205	7.72235e-15	2.45898e-13
Tacc3	2817.01	-1.08889	0.227774	-4.78057	1.74798e-06	1.50745e-05
Stmn1	5344.86	-1.08888	0.165085	-6.59587	4.22772e-11	8.17786e-10
Ndufaf8	182.659	-1.08882	0.21175	-5.14199	2.7184e-07	2.76143e-06
Rgmb	1254.31	-1.08876	0.312258	-3.48672	0.000488979	0.00223106
Nop9	1155.98	-1.08795	0.215251	-5.05433	4.31904e-07	4.23665e-06
Plekhg1	440.997	-1.0875	0.338	-3.21744	0.00129338	0.00518416
Gtf2f2	684.64	-1.08611	0.16741	-6.48772	8.71424e-11	1.61033e-09
Enoph1	641.918	-1.08573	0.218654	-4.96553	6.85123e-07	6.43099e-06
Nucks1	6279.19	-1.08536	0.20951	-5.18047	2.21332e-07	2.2848e-06
Ppfibp1	6994.16	-1.08479	0.124814	-8.69124	3.58517e-18	1.55401e-16
Maf	423.33	-1.08358	0.30356	-3.56959	0.000357545	0.00169585
Zfp580	131.797	-1.08342	0.338078	-3.20465	0.00135226	0.0053824
Itgb3bp	237.444	-1.08083	0.287943	-3.75361	0.000174309	0.000907329
Wasf3	757.814	-1.08079	0.179053	-6.03616	1.5782e-09	2.40847e-08
Efcab5	56.7982	-1.08067	0.452217	-2.38972	0.0168612	0.0458918
Rangap1	6529.69	-1.08064	0.171334	-6.30721	2.84111e-10	4.87999e-09
Cry1	386.568	-1.08001	0.261439	-4.13101	3.6117e-05	0.000226298
Kif4	2710.95	-1.07994	0.20844	-5.18107	2.20616e-07	2.28025e-06
Clip4	158.878	-1.07962	0.335969	-3.21346	0.00131145	0.0052477
Pax9	80.9682	-1.0789	0.450454	-2.39515	0.0166137	0.0453869
Nr2c2ap	436.254	-1.07851	0.167887	-6.42403	1.32712e-10	2.36793e-09
Faap100	377.273	-1.07829	0.236775	-4.5541	5.26112e-06	4.05746e-05
Ppat	1237.76	-1.07792	0.293063	-3.67811	0.000234965	0.00117895
Jpt2	3084.27	-1.07748	0.26233	-4.10734	4.00244e-05	0.000247562
Arhgap33	420.226	-1.0772	0.241114	-4.46757	7.91116e-06	5.85052e-05
Mrps28	319.086	-1.07652	0.33895	-3.17604	0.00149301	0.00587623
Atp5g1	1985.44	-1.07562	0.187818	-5.7269	1.0228e-08	1.36028e-07
Kitl	2208.07	-1.07533	0.162785	-6.60584	3.9526e-11	7.67259e-10
Gm10182	807.895	-1.0753	0.147815	-7.27465	3.47323e-13	8.8193e-12
Taldo1	2920.83	-1.07315	0.131339	-8.17089	3.06124e-16	1.09241e-14
Magi1	850.15	-1.07249	0.227282	-4.71877	2.37275e-06	1.99331e-05
Nme1	1985.46	-1.07045	0.2721	-3.93404	8.35297e-05	0.000474472
Hspd1	13626.4	-1.06938	0.2933	-3.64603	0.000266325	0.00131558
Tgif2	618.051	-1.06771	0.166661	-6.40646	1.48938e-10	2.64605e-09
Agfg1	3039.94	-1.06762	0.146231	-7.3009	2.85848e-13	7.4186e-12
Prrg4	232.932	-1.06762	0.296259	-3.60366	0.000313768	0.00151645
Map2k3	2018.24	-1.06445	0.154751	-6.87846	6.05014e-12	1.32161e-10
Ephb2	1296.65	-1.06368	0.263933	-4.0301	5.57524e-05	0.000330641
Septin9	13430.5	-1.06298	0.219511	-4.84249	1.28224e-06	1.13408e-05
Mcm3	3291.12	-1.06157	0.30618	-3.46713	0.000526047	0.00238116
Kif14	1130.66	-1.06145	0.282492	-3.75746	0.000171649	0.000896159
Sdhb	2366.29	-1.05983	0.151023	-7.01764	2.25639e-12	5.18907e-11
Tchh	33.5849	-1.05905	0.417671	-2.53561	0.0112253	0.0325971
Bicd1	608.648	-1.05844	0.224261	-4.71968	2.3621e-06	1.98537e-05
Cdca8	2132.56	-1.05766	0.209959	-5.03748	4.71691e-07	4.59227e-06
Smc2	4442.32	-1.05759	0.251762	-4.20078	2.66002e-05	0.000172251
Rcc1l	337.809	-1.05753	0.197799	-5.34649	8.9674e-08	1.0019e-06
Ephb3	1377.54	-1.05735	0.232189	-4.55385	5.26731e-06	4.06034e-05
Mid1-ps1	34.7362	-1.05706	0.445524	-2.37263	0.0176621	0.0476302
Lig1	1665	-1.05678	0.29517	-3.58025	0.000343267	0.00163799
Ckap2	2268.76	-1.05409	0.215705	-4.88674	1.02521e-06	9.31693e-06
Psmc3ip	403.175	-1.05391	0.24717	-4.2639	2.00891e-05	0.000135218
Mab21l1	83.873	-1.05379	0.407093	-2.58856	0.00963779	0.0286967
Bpnt1	1395.46	-1.05317	0.173619	-6.06601	1.31126e-09	2.02725e-08
Kif22	2308.62	-1.053	0.273265	-3.85341	0.000116484	0.000638489
Aimp2	746.242	-1.05295	0.282289	-3.73004	0.000191447	0.000985078
Cdk19	1053.98	-1.05278	0.150661	-6.98777	2.79286e-12	6.36973e-11
Rrm1	7553.4	-1.05262	0.249913	-4.21194	2.53188e-05	0.000164856
Gm9794	367.645	-1.05174	0.383531	-2.74224	0.0061021	0.0195093
Hnrnpd	5913.54	-1.05126	0.196684	-5.34493	9.04529e-08	1.00993e-06
Gm48583	212.658	-1.05078	0.299732	-3.50574	0.000455342	0.00209258
Eif4a3	4068.48	-1.04938	0.191138	-5.49017	4.01548e-08	4.79022e-07
Cenpk	377.444	-1.04899	0.175876	-5.96441	2.45525e-09	3.64252e-08
Paics	4725.31	-1.04894	0.197201	-5.31914	1.0426e-07	1.15243e-06
Med14	2313.22	-1.04834	0.233092	-4.49756	6.87388e-06	5.15946e-05
Per2	379.552	-1.04824	0.200888	-5.21802	1.80841e-07	1.89998e-06
Mrm3	216.529	-1.04804	0.199875	-5.24348	1.57575e-07	1.66931e-06
Fign	262.275	-1.04694	0.28099	-3.72589	0.000194624	0.000999251
Dis3	2137.46	-1.04664	0.338005	-3.09651	0.00195811	0.00744275
Pgm2l1	371.785	-1.04655	0.199401	-5.24846	1.53377e-07	1.63215e-06
Dph3	464.081	-1.04639	0.248673	-4.2079	2.57751e-05	0.00016717
Cdca3	2503.07	-1.0462	0.234702	-4.45756	8.28973e-06	6.09509e-05
Irs2	858.769	-1.0409	0.141722	-7.34468	2.06252e-13	5.42945e-12
Hus1	571.992	-1.04077	0.245408	-4.24099	2.22537e-05	0.000147568
Aspm	3195.97	-1.04035	0.312042	-3.33399	0.000856083	0.00362997
Parp1	4272.15	-1.03977	0.190509	-5.45783	4.81999e-08	5.67231e-07
Rpa2	828.063	-1.03946	0.235568	-4.41259	1.02142e-05	7.37259e-05
Gm10282	174.789	-1.0392	0.221129	-4.69951	2.60781e-06	2.16877e-05
Nlgn1	94.6	-1.03914	0.431994	-2.40546	0.0161522	0.0443356
Fancb	315.678	-1.03911	0.293464	-3.54084	0.000398857	0.00186456
Rpgr	93.2751	-1.03627	0.287713	-3.60174	0.000316091	0.00152546
Hint1	3441.99	-1.0351	0.18099	-5.71909	1.07095e-08	1.41862e-07
Gm20390	2633.51	-1.03462	0.303776	-3.40587	0.000659533	0.00289915
Ndufaf4	714.247	-1.03408	0.206689	-5.00309	5.6419e-07	5.39057e-06
Mthfd1	2282.55	-1.03397	0.373156	-2.77087	0.00559072	0.0181512
Chchd4	452.846	-1.03293	0.154557	-6.68317	2.33828e-11	4.70441e-10
4931406P16Rik	1915.11	-1.02937	0.204048	-5.04475	4.54122e-07	4.44143e-06
Gpc1	7124.4	-1.02778	0.308631	-3.33012	0.000868083	0.00367333
Ticrr	1020.85	-1.02711	0.248148	-4.13911	3.48655e-05	0.00021934
Fam104a	1153.04	-1.02499	0.127686	-8.02745	9.9523e-16	3.38378e-14
Slc22a23	2235.96	-1.02464	0.382072	-2.68179	0.00732301	0.0227665
Map7d2	137.294	-1.02398	0.326808	-3.13329	0.00172857	0.00667793
Timm9	472.358	-1.02362	0.150416	-6.80524	1.00884e-11	2.11448e-10
Cenpn	707.19	-1.02333	0.210449	-4.86262	1.15841e-06	1.0368e-05
Lrrc8c	2050.84	-1.02287	0.168281	-6.07836	1.21416e-09	1.89122e-08
Gm15387	3021.08	-1.02268	0.203538	-5.02449	5.04764e-07	4.88194e-06
Rnpepl1	573.779	-1.02158	0.292311	-3.49483	0.000474356	0.00217092
Plxna2	1347.54	-1.02132	0.349992	-2.91813	0.00352137	0.0122442
Hexim1	1924.42	-1.02112	0.200895	-5.08284	3.7183e-07	3.68228e-06
Banf1	2407.69	-1.02065	0.218696	-4.66699	3.05649e-06	2.49923e-05
Tacc1	2182.27	-1.02039	0.2241	-4.55329	5.28128e-06	4.06649e-05
Shisal1	69.9626	-1.01975	0.388766	-2.62304	0.0087149	0.026366
Cdc42se2	1963.89	-1.018	0.181782	-5.60014	2.14185e-08	2.71552e-07
Hes1	600.931	-1.01645	0.287642	-3.53372	0.00040975	0.00190848
Tmem198b	918.609	-1.01421	0.169751	-5.97465	2.30581e-09	3.44581e-08
Gm4739	2273.16	-1.01311	0.193488	-5.23603	1.64065e-07	1.73362e-06
Pdha1	3727.69	-1.01291	0.173222	-5.84747	4.99115e-09	6.99775e-08
Tmem246	143.417	-1.0127	0.413499	-2.4491	0.0143213	0.0399817
Fip1l1	3013.38	-1.01227	0.180664	-5.60306	2.10604e-08	2.67481e-07
Arpc1b	7848.41	-1.01214	0.143199	-7.06809	1.57083e-12	3.69983e-11
Fdxr	192.605	-1.01049	0.245411	-4.11754	3.82943e-05	0.000237774
Tmpo	7526.81	-1.01004	0.238949	-4.22702	2.36806e-05	0.000155412
Pdlim5	3570.66	-1.00842	0.242763	-4.15395	3.26791e-05	0.000206922
Fam185a	163.839	-1.00785	0.31186	-3.23175	0.00123036	0.0049628
Slc16a7	226.597	-1.00686	0.239949	-4.19617	2.71472e-05	0.000175382
Lacc1	704.184	-1.00649	0.16141	-6.23561	4.50016e-10	7.44391e-09
Timm10b	403.191	-1.00601	0.159986	-6.28815	3.2127e-10	5.46158e-09
Arhgap6	635.534	-1.00537	0.219518	-4.57989	4.65229e-06	3.64049e-05
Foxk2	4120.07	-1.00371	0.173438	-5.78711	7.16064e-09	9.82319e-08
Phb	3367.61	-1.00349	0.200212	-5.01216	5.38231e-07	5.1634e-06
Nol11	1856.58	-1.00336	0.163255	-6.14597	7.9478e-10	1.26784e-08
Esd	5279.5	-1.00209	0.195383	-5.12885	2.91523e-07	2.94512e-06
Ppih	593.088	-1.00039	0.201965	-4.95326	7.29789e-07	6.8078e-06
Cdca2	1856.85	-1.00008	0.216141	-4.62698	3.71036e-06	2.96937e-05
Map2	2381.73	-0.999806	0.159905	-6.2525	4.03943e-10	6.74243e-09
Taf9b	264.241	-0.999779	0.232444	-4.30117	1.699e-05	0.000116593
Tubb5	25775.8	-0.999299	0.261429	-3.82245	0.000132134	0.000711735
Ttc7	587.253	-0.999167	0.264803	-3.77325	0.000161132	0.000845382
Mybl2	1072.3	-0.999144	0.338438	-2.95222	0.00315498	0.011172
Ttc32	65.8356	-0.99836	0.379903	-2.62793	0.00859053	0.0260421
Ndufc2	780.739	-0.998124	0.265706	-3.7565	0.000172305	0.000898536
Baiap2	3249.85	-0.998069	0.183111	-5.45061	5.01961e-08	5.89466e-07
Haus7	433.091	-0.997841	0.174922	-5.70448	1.16698e-08	1.5287e-07
Gm10163	444.905	-0.997482	0.311722	-3.19991	0.0013747	0.00546118
Dcps	844.758	-0.99734	0.244952	-4.07156	4.66985e-05	0.000282821
Arhgef39	358.775	-0.996454	0.342291	-2.91113	0.0036012	0.0124827
Enc1	2586.83	-0.995003	0.171846	-5.79009	7.03474e-09	9.6665e-08
Fxn	230.982	-0.993917	0.281257	-3.53384	0.000409562	0.00190847
Prmt3	761.745	-0.993408	0.309646	-3.20821	0.00133565	0.00532909
Abcb7	942.451	-0.993403	0.210744	-4.71379	2.43152e-06	2.03648e-05
Commd1	738.246	-0.993152	0.156445	-6.34825	2.17777e-10	3.79815e-09
Rragb	165.692	-0.993045	0.310135	-3.20198	0.00136488	0.00542611
Sh2b3	1464.13	-0.992157	0.142554	-6.95985	3.40636e-12	7.67381e-11
C1qbp	2382.45	-0.991798	0.265349	-3.73772	0.000185698	0.000957879
Trim47	1228.55	-0.991374	0.163179	-6.07537	1.237e-09	1.9214e-08
Ino80c	556.686	-0.991168	0.270966	-3.65791	0.000254283	0.00126249
Fkbp4	4057.51	-0.990666	0.272807	-3.63138	0.000281914	0.00138268
Ccnd3	2291.24	-0.989116	0.128992	-7.66804	1.74651e-14	5.22942e-13
Clip2	2331.72	-0.988877	0.150273	-6.58054	4.68754e-11	9.03566e-10
Mad1l1	1218.2	-0.988592	0.170714	-5.79092	7.00032e-09	9.62719e-08
Col1a1	579.826	-0.988114	0.366072	-2.69923	0.00694995	0.0217702
Iqgap2	360.503	-0.986752	0.388236	-2.54163	0.0110336	0.0321657
Gtse1	1485.06	-0.986396	0.242619	-4.06561	4.79072e-05	0.000289295
Zfp775	151.501	-0.986324	0.343026	-2.87536	0.00403566	0.0137184
Gal3st3	554.561	-0.986305	0.189861	-5.19487	2.04858e-07	2.13068e-06
Cdc20	3999.53	-0.986176	0.256344	-3.84708	0.000119535	0.000653439
Prps1	939.074	-0.985853	0.220103	-4.47905	7.49763e-06	5.57708e-05
Sgo2a	1837.52	-0.985217	0.150725	-6.53653	6.29612e-11	1.19417e-09
Gtf2i	4757.19	-0.984901	0.159987	-6.15613	7.45431e-10	1.19691e-08
Ndc80	1512.25	-0.98427	0.188871	-5.21133	1.87492e-07	1.96611e-06
Gas2l3	2043.71	-0.982831	0.16764	-5.86276	4.55239e-09	6.44812e-08
Suv39h1	1387.5	-0.981151	0.325094	-3.01805	0.00254404	0.00929812
Cep72	175.233	-0.981041	0.27265	-3.59817	0.000320462	0.0015443
Tmem108	222.236	-0.980927	0.261579	-3.75002	0.000176818	0.000917505
Hexim2	139.356	-0.980044	0.304478	-3.21876	0.00128744	0.00516537
Kifc3	1562.59	-0.979318	0.25357	-3.86212	0.000112407	0.00061876
Snx1	2328.96	-0.97916	0.156767	-6.24596	4.21216e-10	7.00251e-09
Orai1	372.653	-0.976618	0.21228	-4.60061	4.21255e-06	3.32783e-05
Mki67	17505.4	-0.975904	0.202977	-4.80795	1.52484e-06	1.33166e-05
Ccna2	5960.87	-0.975605	0.239419	-4.07488	4.60372e-05	0.00027943
Cntrob	969.106	-0.975573	0.231569	-4.21288	2.52132e-05	0.000164233
Brca2	510.731	-0.975559	0.264833	-3.68367	0.000229898	0.00115729
Lysmd2	256.181	-0.974913	0.277818	-3.50918	0.000449494	0.00206972
Prmt1	4589.86	-0.974855	0.269084	-3.62286	0.000291363	0.00142354
Atic	2794.78	-0.973613	0.300744	-3.23735	0.00120645	0.00487584
Fam49b	1655.92	-0.972668	0.174056	-5.58825	2.29366e-08	2.88809e-07
Kif15	2403.34	-0.97207	0.192863	-5.04021	4.65033e-07	4.53345e-06
Git1	3226.06	-0.971622	0.127788	-7.60338	2.88492e-14	8.48465e-13
Armc5	517.43	-0.971092	0.23063	-4.2106	2.54693e-05	0.000165641
Oip5	286.718	-0.970622	0.181007	-5.36235	8.21452e-08	9.24022e-07
Oxa1l	1028.68	-0.96979	0.204471	-4.74293	2.10645e-06	1.79324e-05
Hnrnpa1	17335.4	-0.969302	0.220278	-4.40035	1.08076e-05	7.7603e-05
Pard6b	134.604	-0.969076	0.315471	-3.07184	0.00212747	0.00797885
Ube2s	6159.26	-0.968761	0.171541	-5.64741	1.62882e-08	2.09395e-07
Tsc22d1	7536.76	-0.968745	0.179934	-5.38389	7.28913e-08	8.262e-07
Dock7	5762.36	-0.966915	0.187328	-5.16162	2.44827e-07	2.50392e-06
Cenpa	2385.02	-0.965482	0.18705	-5.16162	2.44824e-07	2.50392e-06
Ankrd44	275.376	-0.9654	0.289454	-3.33524	0.000852249	0.00361649
Tle1	954.91	-0.963871	0.148337	-6.49786	8.1471e-11	1.51233e-09
Fv1	199.682	-0.963498	0.216836	-4.44343	8.85342e-06	6.4779e-05
Cacybp	2862.33	-0.96316	0.182952	-5.26456	1.40522e-07	1.50799e-06
Gm5537	1744.37	-0.960997	0.238005	-4.03771	5.39752e-05	0.000321503
Map3k1	736.335	-0.960552	0.256083	-3.75095	0.000176169	0.000914707
Tmtc2	146.854	-0.960006	0.374656	-2.56237	0.010396	0.0306031
Ankrd13b	1251.97	-0.959311	0.1926	-4.98085	6.33068e-07	5.97966e-06
Ggact	157.258	-0.957169	0.321152	-2.98042	0.00287854	0.0103345
Hmgb2	2324.35	-0.956238	0.220081	-4.34494	1.39315e-05	9.74555e-05
Sart3	1887.4	-0.955281	0.198511	-4.81224	1.49248e-06	1.30823e-05
Hmgb3	1374.7	-0.954352	0.294849	-3.23675	0.001209	0.0048838
Pithd1	777.649	-0.953602	0.22865	-4.17057	3.03842e-05	0.000193724
P2ry1	326.743	-0.953232	0.289025	-3.29809	0.000973441	0.00405185
Vdac1	7091.6	-0.953028	0.136479	-6.98297	2.89006e-12	6.54631e-11
Hpf1	816.837	-0.952392	0.153085	-6.22131	4.93006e-10	8.09841e-09
Taf4b	196.295	-0.951237	0.296494	-3.20828	0.00133529	0.00532909
Lsm6	892.521	-0.950756	0.243925	-3.89774	9.70964e-05	0.000542782
Kif18a	996.189	-0.949378	0.242409	-3.91643	8.9869e-05	0.000507002
Gnb1l	87.3389	-0.94888	0.354328	-2.67797	0.00740689	0.0229898
Tspan18	126.408	-0.948146	0.332502	-2.85155	0.00435072	0.0146362
Hunk	288.431	-0.948136	0.220802	-4.29406	1.75433e-05	0.000119711
Fanci	816.664	-0.948004	0.195238	-4.85564	1.20001e-06	1.06827e-05
Fndc10	72.8544	-0.947322	0.305747	-3.09839	0.00194575	0.00740657
Grwd1	986.382	-0.946927	0.298674	-3.17043	0.00152213	0.00597716
Dut	1359.36	-0.944154	0.23626	-3.99625	6.43525e-05	0.000375325
Kpnb1	19956.3	-0.94415	0.259402	-3.63972	0.000272931	0.0013434
Wasf1	754.895	-0.943752	0.202967	-4.64978	3.32295e-06	2.69317e-05
Mras	1178.73	-0.943221	0.274104	-3.44111	0.000579341	0.00259193
Maz	3128.57	-0.941756	0.192864	-4.88301	1.0448e-06	9.47933e-06
Tufm	1949.69	-0.941709	0.182396	-5.16299	2.43033e-07	2.48865e-06
Pid1	332.681	-0.941456	0.217151	-4.33549	1.45433e-05	0.000101393
Pole2	455.626	-0.941191	0.210192	-4.47776	7.54297e-06	5.60577e-05
Eif3b	7185.47	-0.940573	0.191724	-4.90586	9.3018e-07	8.5282e-06
Vamp5	117.79	-0.939267	0.362902	-2.58821	0.00964758	0.0287207
9430038I01Rik	59.4168	-0.938771	0.333689	-2.81331	0.00490347	0.0162448
Ap3m1	1826.99	-0.938611	0.215516	-4.35519	1.32953e-05	9.3519e-05
Mid1ip1	1050.97	-0.938566	0.362392	-2.58992	0.00959994	0.0286194
Col16a1	5446.45	-0.936948	0.238889	-3.92212	8.77748e-05	0.000496477
Vim	65812.3	-0.936859	0.307953	-3.04221	0.00234846	0.00867985
Cenpl	496.904	-0.936528	0.189027	-4.95447	7.25265e-07	6.76942e-06
Neurl1b	369.989	-0.936264	0.24201	-3.86869	0.000109422	0.000603532
Rbm3	7438.26	-0.936103	0.266846	-3.50803	0.00045144	0.00207695
Tns3	5750.08	-0.932461	0.258494	-3.60728	0.000309422	0.00149895
Dnajc7	4197.69	-0.930696	0.126839	-7.3376	2.17459e-13	5.7063e-12
Gne	310.565	-0.930315	0.305791	-3.04233	0.00234756	0.00867985
Disp2	732.198	-0.930217	0.196516	-4.73354	2.20637e-06	1.86775e-05
Ccdc85c	616.157	-0.930118	0.151373	-6.14454	8.01957e-10	1.27558e-08
Mrps25	756.759	-0.929638	0.155618	-5.97384	2.3174e-09	3.46001e-08
Celf2	1523.51	-0.928893	0.261496	-3.55223	0.000381982	0.00179786
Cit	1416.89	-0.927774	0.365296	-2.53979	0.011092	0.0323119
Cyc1	2957.36	-0.927253	0.158946	-5.83374	5.41978e-09	7.55393e-08
Arf2	873.275	-0.926998	0.212696	-4.35831	1.31068e-05	9.24286e-05
Hmmr	3303.35	-0.926194	0.20318	-4.55849	5.15219e-06	3.98925e-05
Cltb	1780.59	-0.926187	0.237741	-3.89579	9.78806e-05	0.000546473
Pdgfa	1667.05	-0.925623	0.188271	-4.91643	8.81366e-07	8.12565e-06
Lmcd1	257.02	-0.924932	0.290076	-3.18858	0.00142973	0.00565268
Snrpd1	1789.41	-0.924328	0.216999	-4.25961	2.04787e-05	0.000137449
Tapt1	943.242	-0.924288	0.155241	-5.95389	2.6185e-09	3.85397e-08
Limk1	1462.9	-0.924245	0.17648	-5.2371	1.6312e-07	1.72474e-06
Ttyh2	2517.83	-0.924113	0.174598	-5.29281	1.20451e-07	1.31559e-06
Rab39b	211.137	-0.922526	0.281856	-3.27304	0.00106399	0.00437267
Aif1l	1892.56	-0.921889	0.331959	-2.77711	0.00548439	0.0178557
Plscr2	145.89	-0.921807	0.336951	-2.73573	0.00622418	0.0198766
Rnf128	335.394	-0.92109	0.223559	-4.12013	3.78662e-05	0.00023571
Dnph1	603.803	-0.920938	0.211748	-4.34922	1.36622e-05	9.58146e-05
Haus5	639.561	-0.920499	0.202817	-4.53858	5.66356e-06	4.32552e-05
Abcb8	399.859	-0.920391	0.19591	-4.69803	2.62688e-06	2.18243e-05
Gale	519.232	-0.919862	0.369954	-2.48642	0.0129034	0.0366601
Dennd4b	249.204	-0.918464	0.194767	-4.71571	2.40871e-06	2.02146e-05
Vamp3	2088.58	-0.917797	0.13542	-6.7774	1.22357e-11	2.53565e-10
Pus7	1362.7	-0.917742	0.188879	-4.85889	1.18047e-06	1.05428e-05
Parpbp	962.714	-0.916725	0.244738	-3.74573	0.000179868	0.000932452
Hrob	620.083	-0.916429	0.222784	-4.11353	3.89647e-05	0.000241458
Mrpl23-ps1	251.384	-0.916049	0.246695	-3.71329	0.000204586	0.00104328
Fh1	1451.09	-0.91569	0.163875	-5.58774	2.30044e-08	2.89223e-07
Pop7	182.178	-0.915605	0.280737	-3.26144	0.00110848	0.00453639
Pmepa1	1552.9	-0.915167	0.277374	-3.2994	0.000968933	0.00403613
Rpl38	3300.22	-0.914998	0.168195	-5.44009	5.3253e-08	6.21175e-07
Ror1	292.632	-0.914843	0.247465	-3.69685	0.000218287	0.00110431
Rcc1	1421.93	-0.914371	0.324892	-2.81438	0.00488708	0.0162002
Ccnb1	4645.1	-0.913167	0.280384	-3.25684	0.00112659	0.00459574
Aatf	896.573	-0.912508	0.274366	-3.32587	0.000881415	0.00372403
Becn1	2487.09	-0.912128	0.208324	-4.37841	1.19548e-05	8.50287e-05
Fam122b	279.207	-0.911612	0.271834	-3.35356	0.000797796	0.00341366
Acsl4	4513.46	-0.91125	0.302507	-3.01232	0.00259256	0.00943672
Fam102a	1101.31	-0.910668	0.294543	-3.0918	0.00198945	0.0075346
Incenp	4341.13	-0.910352	0.240027	-3.79271	0.000149014	0.00078956
Dnaaf2	183.808	-0.909674	0.274104	-3.31872	0.000904307	0.00380425
Nsmaf	892.638	-0.907385	0.216315	-4.19474	2.73181e-05	0.000176279
Noc4l	825.325	-0.906584	0.222386	-4.07663	4.56941e-05	0.000277551
Fam20c	973.81	-0.906354	0.286586	-3.16259	0.0015637	0.00611955
Pdlim4	704.118	-0.906158	0.258501	-3.50543	0.000455868	0.00209441
2810025M15Rik	385.954	-0.906146	0.216057	-4.19402	2.74053e-05	0.000176636
Idh3g	1059.31	-0.904782	0.197111	-4.59021	4.42801e-06	3.47813e-05
Fam234b	719.905	-0.901787	0.164423	-5.48457	4.14477e-08	4.93734e-07
Psmd12	3189.97	-0.901648	0.141187	-6.38619	1.70073e-10	3.00541e-09
Adsl	1811.61	-0.901203	0.198919	-4.5305	5.88448e-06	4.47566e-05
Dlgap5	2495.34	-0.901087	0.246903	-3.64956	0.000262686	0.00129876
Ebna1bp2	1741.46	-0.900848	0.244013	-3.6918	0.00022267	0.00112408
Blmh	1339.9	-0.900596	0.221147	-4.0724	4.65321e-05	0.00028202
Sars2	297.356	-0.900504	0.26886	-3.34934	0.000810039	0.00345776
Rad9b	73.5418	-0.900145	0.348245	-2.58481	0.00974341	0.0289539
Tlnrd1	666.89	-0.89981	0.20932	-4.29873	1.71782e-05	0.000117633
Wnt5a	1077.19	-0.899801	0.167769	-5.36332	8.17061e-08	9.19707e-07
Adam11	171.966	-0.899053	0.34919	-2.57468	0.0100333	0.0296823
Mef2c	957.233	-0.898808	0.266432	-3.3735	0.000742185	0.00320446
Mtap	4555.19	-0.898122	0.220421	-4.07458	4.60973e-05	0.000279692
Ss18	3536.13	-0.897747	0.196746	-4.56296	5.04363e-06	3.91159e-05
Pdgfra	1262.58	-0.896124	0.129388	-6.92585	4.33373e-12	9.63194e-11
Serpinf1	2451.56	-0.895847	0.180572	-4.96115	7.00773e-07	6.56301e-06
Rhog	1108.7	-0.895261	0.176884	-5.06129	4.16419e-07	4.09932e-06
Zfp24	1628.36	-0.894925	0.160873	-5.56292	2.653e-08	3.2856e-07
Nav1	3403.67	-0.894733	0.180078	-4.96859	6.74427e-07	6.33778e-06
E130309D02Rik	589.936	-0.894668	0.256743	-3.48468	0.00049273	0.00224508
Sac3d1	223.437	-0.894605	0.210886	-4.24213	2.21405e-05	0.000146935
Mrps17	872.414	-0.89444	0.159949	-5.59202	2.24443e-08	2.83257e-07
Cmc4	77.8835	-0.893267	0.339634	-2.63009	0.00853635	0.0259206
Snu13	2750.76	-0.892933	0.144532	-6.17811	6.48719e-10	1.05206e-08
Xrcc2	428.521	-0.892334	0.232738	-3.83407	0.000126042	0.000682918
Snx17	1874.42	-0.891149	0.128855	-6.9159	4.64903e-12	1.02913e-10
Elp6	289.665	-0.891001	0.233862	-3.80995	0.000138994	0.000744326
Klhl5	1540.48	-0.890472	0.16991	-5.24084	1.5985e-07	1.69124e-06
Tubb2a	4212.31	-0.88971	0.193465	-4.59882	4.24889e-06	3.3531e-05
Lrwd1	826.875	-0.889698	0.214401	-4.14968	3.32937e-05	0.000210491
Pole	2161.6	-0.889455	0.284004	-3.13183	0.00173718	0.00670338
Pitpnc1	466.787	-0.888682	0.282224	-3.14885	0.00163912	0.006383
Tet1	174.182	-0.888124	0.310416	-2.86108	0.00422201	0.0142699
Tiam1	565.995	-0.88809	0.160791	-5.52326	3.32775e-08	4.04262e-07
Bambi	267.09	-0.887751	0.23642	-3.75497	0.000173364	0.000902976
Morc4	712.872	-0.887742	0.153374	-5.78809	7.11908e-09	9.77428e-08
Bdh1	720.067	-0.886582	0.300815	-2.94727	0.00320595	0.0113331
Cotl1	3437.29	-0.886422	0.142417	-6.22415	4.84186e-10	7.96142e-09
Cip2a	2269.78	-0.885854	0.201912	-4.38733	1.14748e-05	8.19673e-05
Thumpd1	906.508	-0.885154	0.176659	-5.01052	5.42835e-07	5.20455e-06
Dhh	139.028	-0.884119	0.318472	-2.77613	0.00550105	0.0178987
Tulp3	3533.07	-0.882448	0.131415	-6.71497	1.88104e-11	3.81228e-10
Uchl5	1196.98	-0.882255	0.260039	-3.39278	0.000691866	0.00301313
Haspin	630.891	-0.882079	0.218847	-4.03057	5.5641e-05	0.000330098
Ezh2	3027.24	-0.881818	0.190781	-4.62215	3.79781e-06	3.02619e-05
Anln	10923.8	-0.881012	0.242491	-3.63318	0.000279948	0.00137467
St3gal4	1307.68	-0.880564	0.230686	-3.81716	0.000134995	0.000725494
Pik3cb	770.709	-0.88054	0.204105	-4.31415	1.6022e-05	0.000110677
Pop5	330.58	-0.87998	0.207082	-4.24942	2.14326e-05	0.000142925
Lsm4	1028.38	-0.878564	0.322387	-2.72518	0.00642658	0.0204166
Gsr	1200.99	-0.877034	0.224602	-3.90484	9.42885e-05	0.000529051
Rbm19	791.6	-0.876913	0.297808	-2.94456	0.00323415	0.0114157
Il1rap	6718.11	-0.875292	0.236065	-3.70785	0.000209028	0.00106168
Ranbp1	4137.61	-0.874748	0.244319	-3.58034	0.000343142	0.00163799
Zfp180	708.12	-0.874376	0.156871	-5.57385	2.49173e-08	3.09746e-07
Gm3219	103.564	-0.873919	0.28203	-3.09867	0.00194391	0.00740447
Mzt1	1130.99	-0.873517	0.320692	-2.72385	0.00645262	0.0204836
Tdrkh	649.194	-0.873434	0.186841	-4.67475	2.94319e-06	2.42093e-05
E2f6	975.227	-0.871963	0.229136	-3.80544	0.000141551	0.000755091
Ptpa	3320.8	-0.871745	0.204231	-4.26843	1.96851e-05	0.000132823
Rbmx	2056.85	-0.87152	0.152305	-5.7222	1.0515e-08	1.39734e-07
Macrod2	133.192	-0.871234	0.230954	-3.77232	0.000161734	0.000848002
Emilin1	2074.23	-0.871081	0.206355	-4.22127	2.42926e-05	0.000158924
Wdr46	1212.42	-0.87007	0.257852	-3.3743	0.000740045	0.00319688
Lsm2	837.663	-0.869971	0.217291	-4.00371	6.23569e-05	0.000364843
Gpsm1	957.408	-0.868922	0.205223	-4.23404	2.29533e-05	0.000151539
Dnajc2	1622.79	-0.867751	0.207337	-4.18521	2.84897e-05	0.000182842
Letm1	1447.78	-0.866985	0.213036	-4.06966	4.70827e-05	0.000284835
Wdhd1	1068.7	-0.866658	0.281044	-3.08371	0.00204438	0.00770739
Pxdc1	1193.34	-0.866308	0.236857	-3.65752	0.000254669	0.00126403
Pebp1	5942.88	-0.865834	0.124919	-6.93116	4.17401e-12	9.28942e-11
Msh2	733.467	-0.865705	0.243977	-3.5483	0.000387725	0.00182178
Psat1	6873.01	-0.86509	0.239417	-3.61331	0.000302312	0.00146924
Pus1	669.784	-0.864776	0.215463	-4.01357	5.98072e-05	0.000351665
Ptpn21	2476.99	-0.864283	0.119878	-7.20969	5.60791e-13	1.38798e-11
Dtymk	1173.35	-0.864246	0.249631	-3.4621	0.000535985	0.00242283
Dhfr	1298.27	-0.862897	0.252278	-3.42042	0.000625255	0.00276744
Myc	2096.53	-0.862734	0.192215	-4.48839	7.17627e-06	5.36212e-05
Foxn2	1259.18	-0.861767	0.23332	-3.6935	0.000221186	0.00111761
Mtfp1	80.0974	-0.85988	0.308319	-2.78893	0.00528828	0.0173256
Nrg1	266.79	-0.859846	0.312978	-2.7473	0.00600876	0.0192629
Tmc6	855.468	-0.859209	0.188807	-4.55073	5.34611e-06	4.10579e-05
Btc	222.792	-0.858292	0.224297	-3.82659	0.000129931	0.000702153
Mutyh	125.838	-0.858192	0.317733	-2.70098	0.00691352	0.0216848
Crybg1	322.508	-0.857725	0.183256	-4.68049	2.86195e-06	2.35997e-05
Zfp354c	608.911	-0.857457	0.260025	-3.2976	0.000975161	0.00405696
Plekho1	1657.47	-0.856984	0.281889	-3.04014	0.00236467	0.00872614
P2rx7	2134.35	-0.856763	0.149767	-5.72063	1.06133e-08	1.40813e-07
Farp1	3453.66	-0.856668	0.224917	-3.80883	0.000139628	0.000746998
Tjp2	1665.08	-0.855757	0.175774	-4.8685	1.12447e-06	1.00971e-05
Rnf130	772.933	-0.85536	0.337087	-2.53751	0.0111645	0.0324547
Cfap298	244.988	-0.854943	0.24137	-3.54204	0.000397044	0.00185818
Emp3	1441.05	-0.854757	0.200134	-4.27093	1.94656e-05	0.000131555
L3mbtl3	777.173	-0.854593	0.267759	-3.19165	0.00141463	0.00559835
Hmgb1	10123.7	-0.854423	0.183308	-4.66114	3.14458e-06	2.55988e-05
Cryab	1306.29	-0.854326	0.307142	-2.78154	0.00541025	0.0176553
Nsl1	556.675	-0.853683	0.243547	-3.5052	0.000456259	0.00209563
Atp5h	2455.91	-0.853285	0.119655	-7.13124	9.94691e-13	2.38697e-11
Mmd	1669.91	-0.852589	0.152762	-5.58117	2.38901e-08	2.99676e-07
Ywhah	4035.18	-0.851504	0.194344	-4.38142	1.1791e-05	8.39725e-05
Tes	2929.71	-0.850978	0.234787	-3.62446	0.000289563	0.00141517
Tamm41	380.914	-0.850525	0.184963	-4.59835	4.25846e-06	3.35769e-05
Ndufs8	820.567	-0.850429	0.19613	-4.33604	1.45072e-05	0.000101184
Fen1	1495.77	-0.850369	0.234149	-3.63175	0.000281506	0.00138109
Bysl	1125.39	-0.850248	0.328545	-2.58792	0.00965567	0.0287345
Spc25	1252.38	-0.849641	0.18259	-4.65326	3.26722e-06	2.6532e-05
Cenpq	580.839	-0.84952	0.226763	-3.74629	0.000179471	0.000930687
Tesk2	266.539	-0.849439	0.235126	-3.6127	0.000303025	0.00147183
Ranbp17	186.645	-0.84939	0.225919	-3.75971	0.000170109	0.000889099
Zfp41	516.987	-0.84923	0.164072	-5.17595	2.26756e-07	2.33352e-06
Ammecr1	956.88	-0.848998	0.159754	-5.31442	1.06995e-07	1.17795e-06
Msantd3	662.24	-0.848365	0.167205	-5.0738	3.89959e-07	3.85029e-06
MF597757.2	387.428	-0.847505	0.222841	-3.80319	0.000142844	0.000761254
Cers5	2403.91	-0.84648	0.131249	-6.44942	1.12279e-10	2.02519e-09
Daam2	606.755	-0.846091	0.251312	-3.36669	0.000760752	0.00327183
Iqgap1	14132.5	-0.845391	0.205781	-4.10821	3.98746e-05	0.000246728
2310061I04Rik	565.661	-0.844678	0.179093	-4.71643	2.40025e-06	2.01538e-05
Arrb1	1159.27	-0.84463	0.204831	-4.12355	3.73072e-05	0.00023258
Spag7	915.681	-0.843962	0.16938	-4.98266	6.27146e-07	5.93727e-06
Hnrnpab	12107.5	-0.843745	0.213101	-3.95936	7.51508e-05	0.000432065
Sgsm3	1252.11	-0.843396	0.179366	-4.70209	2.57517e-06	2.14378e-05
Pih1d1	548.216	-0.843205	0.160757	-5.2452	1.56113e-07	1.657e-06
Ptpre	331.807	-0.841693	0.252139	-3.33821	0.000843214	0.00358168
Rad54l	752.807	-0.841509	0.193208	-4.35546	1.32787e-05	9.34417e-05
Rbbp7	5836.12	-0.841447	0.179269	-4.69376	2.68227e-06	2.2212e-05
Amd1	4064.78	-0.841028	0.14913	-5.63956	1.70486e-08	2.18322e-07
Phf5a	1395.75	-0.840703	0.189396	-4.43887	9.04317e-06	6.58763e-05
Ppil1	1227.85	-0.840691	0.25569	-3.28793	0.00100928	0.00418064
Recql	755.213	-0.840613	0.219904	-3.82263	0.000132035	0.000711666
Akt1	6977.46	-0.840115	0.147079	-5.712	1.11657e-08	1.47052e-07
Arhgef40	4302.03	-0.839582	0.224853	-3.73391	0.000188532	0.000972191
Amph	318.603	-0.839281	0.296198	-2.83352	0.00460391	0.0153755
Fchsd2	1383.16	-0.838747	0.163862	-5.11862	3.07784e-07	3.08866e-06
Spdl1	1028.95	-0.838427	0.207042	-4.04954	5.13176e-05	0.000307646
Dnmt1	7209.29	-0.837351	0.321945	-2.60091	0.00929764	0.027824
Unk	901.93	-0.837257	0.210331	-3.98065	6.87256e-05	0.000398724
Kntc1	1906.43	-0.837016	0.243209	-3.44155	0.000578395	0.00258839
Prokr1	269.654	-0.836517	0.186221	-4.49205	7.05396e-06	5.28266e-05
Jakmip2	350.355	-0.834906	0.202755	-4.11782	3.82479e-05	0.000237728
Panx1	328.81	-0.834526	0.276852	-3.01434	0.0025754	0.00939076
Tbc1d14	1258.31	-0.834451	0.17975	-4.6423	3.44556e-06	2.77254e-05
Gm10108	286.71	-0.834134	0.210135	-3.96952	7.2018e-05	0.000416076
Ubac2	830.688	-0.833382	0.206882	-4.0283	5.61816e-05	0.000332709
Suv39h2	501.848	-0.833031	0.316309	-2.6336	0.0084486	0.0256824
Peg3	2063.92	-0.832972	0.275953	-3.01853	0.00254008	0.00928653
Kif23	4322.35	-0.832881	0.228601	-3.64338	0.000269076	0.00132679
Dennd1b	736.082	-0.832722	0.147874	-5.63131	1.78843e-08	2.28629e-07
Tmcc3	933.504	-0.831365	0.26903	-3.09023	0.00200004	0.00756607
Rac1	8101.86	-0.831335	0.13724	-6.05751	1.38246e-09	2.12937e-08
Wdr76	608.453	-0.831209	0.252398	-3.29325	0.000990362	0.004114
Troap	1921.13	-0.83098	0.203207	-4.08933	4.32616e-05	0.000265207
Cenps	178.968	-0.830119	0.327636	-2.53366	0.0112878	0.0327269
Haus8	731.974	-0.82855	0.19367	-4.27815	1.88454e-05	0.000127939
Wdr12	1058.91	-0.827907	0.229508	-3.60732	0.00030938	0.00149895
Rpa1	3951.16	-0.827903	0.190718	-4.34098	1.41851e-05	9.90626e-05
Utp14b	736.559	-0.8274	0.26565	-3.11462	0.0018418	0.00705939
Rpl36al	2337.74	-0.826645	0.215378	-3.83811	0.000123983	0.000673524
Ctcf	2612.47	-0.826575	0.22842	-3.61866	0.000296133	0.00144387
Bahcc1	2845.48	-0.826291	0.34524	-2.39338	0.016694	0.0455611
Maml2	646.116	-0.825978	0.202348	-4.08197	4.46549e-05	0.00027284
Nectin3	552.353	-0.825313	0.236609	-3.48808	0.000486499	0.00222035
Ska2	1448.7	-0.825068	0.202953	-4.06531	4.79677e-05	0.000289555
Ppp1r14b	2836.44	-0.824731	0.247406	-3.33351	0.000857589	0.00363542
Tfdp1	4991.26	-0.824645	0.263834	-3.12562	0.00177432	0.00682762
Tmem121	189.701	-0.82453	0.269329	-3.06142	0.00220289	0.00821334
U2af1	2879.32	-0.824399	0.223517	-3.6883	0.000225755	0.00113792
Tnn	63.8024	-0.82348	0.335592	-2.45381	0.0141351	0.0395487
Cenpi	1009.02	-0.822858	0.229502	-3.58541	0.000336553	0.00161059
Polr1d	1887.28	-0.822556	0.13379	-6.14813	7.84036e-10	1.25552e-08
Oxct1	3398.86	-0.821075	0.177267	-4.63186	3.6239e-06	2.90861e-05
Phc2	4628.59	-0.819456	0.130448	-6.28184	3.34581e-10	5.67621e-09
Zfp422	1064.86	-0.818673	0.188704	-4.3384	1.43523e-05	0.00010015
Nek8	235.848	-0.818453	0.198891	-4.11509	3.87036e-05	0.00023993
Cinp	951.282	-0.818381	0.154907	-5.28305	1.27048e-07	1.37674e-06
Faap24	260.179	-0.817971	0.25154	-3.25186	0.00114654	0.0046664
Tssc4	648.798	-0.817855	0.174245	-4.69371	2.68293e-06	2.2212e-05
Zbed4	887.986	-0.816782	0.227415	-3.59159	0.000328669	0.00157879
Aen	1069.29	-0.816769	0.255704	-3.1942	0.00140221	0.00555581
Tex30	499.089	-0.816661	0.200289	-4.0774	4.55412e-05	0.000276926
Timm50	1272.41	-0.816356	0.197915	-4.12478	3.71097e-05	0.000231523
Anapc5	5976.76	-0.816043	0.141481	-5.76787	8.02789e-09	1.09134e-07
Timp1	1588.17	-0.815571	0.218698	-3.72922	0.000192074	0.000987692
Ppif	560.582	-0.815272	0.171127	-4.76414	1.89656e-06	1.62711e-05
Opa3	1136.53	-0.815171	0.194365	-4.19402	2.74049e-05	0.000176636
Eme1	459.991	-0.8151	0.341189	-2.389	0.0168943	0.0459337
Hdgf	10904.3	-0.814253	0.175155	-4.64874	3.33966e-06	2.70142e-05
Polr2j	786.017	-0.814153	0.170421	-4.77731	1.77653e-06	1.52969e-05
Puf60	3455.25	-0.813714	0.164934	-4.93358	8.07366e-07	7.49348e-06
Extl1	166.639	-0.813451	0.308204	-2.63933	0.00830698	0.0253309
Uprt	416.148	-0.813434	0.22194	-3.66511	0.000247234	0.00123156
Polr2h	314.092	-0.813241	0.212285	-3.8309	0.000127674	0.000691085
Mis18a	294.564	-0.812978	0.199009	-4.08513	4.40521e-05	0.000269356
Rpp21	165.854	-0.812825	0.238994	-3.40102	0.000671347	0.00294078
Gab1	1129.36	-0.812757	0.271056	-2.99849	0.00271322	0.00981335
Pkmyt1	464.364	-0.812679	0.270642	-3.00279	0.00267519	0.00969062
Pccb	350.608	-0.812438	0.18762	-4.33022	1.48958e-05	0.000103676
Fntb	452.919	-0.812007	0.231346	-3.50992	0.000448238	0.00206624
Arhgef7	2550.41	-0.811241	0.129914	-6.24444	4.25314e-10	7.06354e-09
Cstf2	2043.34	-0.810532	0.278888	-2.9063	0.00365736	0.0126374
Gspt1	5135.63	-0.81051	0.221436	-3.66025	0.000251965	0.00125249
Asap2	1609.53	-0.810399	0.15267	-5.30816	1.10737e-07	1.21509e-06
Dhx9	9524.73	-0.810301	0.199854	-4.05447	5.02488e-05	0.000301675
Mib1	3865.81	-0.810101	0.187449	-4.32172	1.54816e-05	0.000107437
Smc1a	4105.22	-0.809796	0.161295	-5.02057	5.15172e-07	4.96809e-06
Gclc	1598.95	-0.809648	0.209299	-3.86838	0.000109563	0.000604109
Gm4735	1757.16	-0.808801	0.326461	-2.47748	0.0132314	0.0374186
Erh	2839.59	-0.808614	0.253158	-3.1941	0.00140266	0.00555629
Cdca7l	1053.43	-0.808248	0.233873	-3.45593	0.0005484	0.00247288
Dbndd2	268.348	-0.808214	0.280021	-2.88626	0.00389845	0.0133259
Zfp637	551.535	-0.80798	0.153163	-5.27529	1.32548e-07	1.42968e-06
Tmem237	748.532	-0.806975	0.154858	-5.21105	1.87777e-07	1.96786e-06
Nubp1	498.546	-0.806817	0.257815	-3.12944	0.00175139	0.00675348
Ncapd2	6748.68	-0.806375	0.252441	-3.19431	0.00140167	0.00555502
B4galt6	1196.58	-0.80588	0.155417	-5.18528	2.15687e-07	2.23488e-06
Steap3	436.091	-0.805564	0.211278	-3.81281	0.000137395	0.000737198
Fancd2	773.881	-0.805351	0.239672	-3.36022	0.000778801	0.00334337
Adam19	2405.19	-0.805174	0.163924	-4.91188	9.02072e-07	8.30267e-06
Mzf1	93.8349	-0.804893	0.302585	-2.66005	0.00781285	0.0240277
Ubxn8	329.358	-0.804076	0.280096	-2.87072	0.00409538	0.0139014
Cdca7	1025.78	-0.803732	0.311674	-2.57876	0.00991556	0.0293639
Rad51ap1	744.395	-0.802725	0.222625	-3.60573	0.000311278	0.00150602
Vbp1	1770.37	-0.802363	0.152683	-5.25508	1.47961e-07	1.57857e-06
Yju2	221.198	-0.802196	0.205394	-3.90563	9.3979e-05	0.000527672
Polr3k	1151.52	-0.80196	0.160152	-5.00748	5.51487e-07	5.27834e-06
Nrp2	2820.02	-0.800809	0.257566	-3.10914	0.00187634	0.00717349
Hoxa4	111.614	-0.800806	0.257199	-3.11357	0.00184841	0.00707981
Gnb2	4617.13	-0.799946	0.117801	-6.79065	1.11633e-11	2.31923e-10
Cdc14a	624.881	-0.79935	0.180872	-4.41942	9.89648e-06	7.1651e-05
Tomm5	640.062	-0.799077	0.189167	-4.22418	2.39808e-05	0.000157132
Eif5a	17028.8	-0.7987	0.228904	-3.48924	0.000484402	0.00221261
2810006K23Rik	478.009	-0.798653	0.218228	-3.65972	0.000252492	0.00125473
Map3k11	1748.32	-0.798549	0.129778	-6.15321	7.59291e-10	1.21707e-08
Nono	10906.2	-0.797951	0.207797	-3.84005	0.000123007	0.000669543
Gm8186	518.556	-0.797594	0.198517	-4.01776	5.87534e-05	0.00034596
Uchl1	1880.45	-0.797504	0.163308	-4.88344	1.04252e-06	9.46742e-06
Camsap2	2973.39	-0.796569	0.123689	-6.44008	1.19411e-10	2.14447e-09
Slc20a2	1778.98	-0.796077	0.237051	-3.35825	0.000784368	0.00336634
Psmc5	3179.79	-0.795706	0.16672	-4.7727	1.81772e-06	1.56353e-05
Nudt9	1079.25	-0.795686	0.170085	-4.67817	2.89441e-06	2.38318e-05
Meaf6	416.16	-0.795513	0.235971	-3.37122	0.00074835	0.00322687
Mdh2	5453.62	-0.794947	0.194855	-4.07969	4.50955e-05	0.000275024
Plekha5	1125.21	-0.794907	0.232674	-3.41639	0.00063457	0.00280491
Ccsap	419.187	-0.794794	0.165395	-4.80544	1.54413e-06	1.34709e-05
Nbn	702.146	-0.794444	0.220305	-3.60612	0.000310814	0.00150448
Irf2bp1	968.832	-0.794086	0.172143	-4.61295	3.96992e-06	3.14818e-05
Snrpg	768.53	-0.79364	0.22103	-3.59064	0.000329872	0.00158365
Schip1	1051.29	-0.793565	0.225594	-3.51767	0.000435355	0.00201133
Pik3r1	4557.72	-0.793516	0.186458	-4.25574	2.08356e-05	0.000139449
Zfp280c	1049.88	-0.79199	0.285574	-2.77332	0.00554867	0.0180411
Ftsj3	3516.23	-0.791932	0.252179	-3.14036	0.0016874	0.00654179
Txndc16	1205.13	-0.789183	0.268839	-2.93552	0.00332989	0.0116814
Etv1	1412.64	-0.789109	0.226172	-3.48897	0.000484881	0.00221419
Gm49396	131.911	-0.788072	0.262723	-2.99963	0.00270305	0.00978083
Pcna	4514.97	-0.787856	0.254486	-3.09587	0.00196236	0.00745589
Fzr1	1528.11	-0.787623	0.27274	-2.88782	0.00387921	0.0132821
B3galt6	192.046	-0.78762	0.286208	-2.75191	0.00592489	0.0190448
Eno1	17926	-0.78748	0.220888	-3.56507	0.00036376	0.00172188
Wdr1	6318.97	-0.787195	0.123363	-6.38113	1.75784e-10	3.09313e-09
Pgls	844.616	-0.786903	0.188421	-4.17631	2.96281e-05	0.00018956
G2e3	1626.07	-0.786512	0.232356	-3.38495	0.00071192	0.00309347
Ndufaf6	143.155	-0.786485	0.297071	-2.64746	0.00810992	0.0248031
Dpf1	298.491	-0.786197	0.285928	-2.74963	0.00596626	0.0191526
Ndufa10	2092.69	-0.786157	0.129872	-6.05333	1.41882e-09	2.18132e-08
Nap1l1	9902.38	-0.786128	0.218193	-3.6029	0.000314688	0.00151913
Nt5dc2	3126.79	-0.785116	0.12541	-6.26038	3.84042e-10	6.45581e-09
Ccnb2	1261.94	-0.78418	0.199749	-3.92583	8.64321e-05	0.000489112
Nup35	1135.32	-0.78415	0.217888	-3.59886	0.00031961	0.00154154
Jun	4338.79	-0.783674	0.124704	-6.28429	3.29357e-10	5.59332e-09
Ddx59	239.503	-0.78208	0.208222	-3.756	0.000172652	0.000899836
Qk	9597.76	-0.782061	0.155541	-5.02799	4.95651e-07	4.80503e-06
Slc12a2	4390.87	-0.781818	0.285193	-2.74137	0.00611839	0.0195538
Piga	296.066	-0.781693	0.182488	-4.28353	1.8395e-05	0.000125086
Rarb	85.5648	-0.781659	0.325872	-2.39867	0.0164549	0.04502
Cdkn3	454.126	-0.7814	0.162312	-4.81417	1.47811e-06	1.29701e-05
Ska1	527.176	-0.781089	0.244851	-3.19006	0.00142245	0.00562795
Hspbp1	630.023	-0.780785	0.229404	-3.40354	0.000665195	0.00292001
Ctu1	271.708	-0.780671	0.232065	-3.36403	0.000768142	0.00330189
Gpr137b	632.96	-0.780517	0.185132	-4.21601	2.48664e-05	0.000162357
Prkar1a	8777.65	-0.780221	0.108847	-7.16807	7.60643e-13	1.85216e-11
Pgm2	831.805	-0.780197	0.159977	-4.87692	1.07755e-06	9.73382e-06
Cela1	400.635	-0.780113	0.327535	-2.38177	0.0172296	0.0466442
Sash1	2107.6	-0.779902	0.207352	-3.76125	0.000169069	0.000884222
Nup93	2368.4	-0.779868	0.195642	-3.98619	6.71431e-05	0.000390501
Ruvbl2	2091.32	-0.779597	0.272234	-2.8637	0.00418729	0.0141727
Cenpx	340.589	-0.779469	0.231221	-3.3711	0.000748685	0.00322747
Smdt1	536.684	-0.779393	0.161968	-4.81202	1.49409e-06	1.30895e-05
4931414P19Rik	178.087	-0.779353	0.277955	-2.80389	0.00504906	0.0166439
Eif4h	8051.22	-0.779313	0.135575	-5.7482	9.01988e-09	1.21424e-07
Gtpbp1	1699.81	-0.779012	0.203101	-3.83559	0.000125261	0.000679133
Rpl6	13370.2	-0.778636	0.186372	-4.17787	2.94256e-05	0.000188411
Fadd	340.428	-0.778176	0.162673	-4.78368	1.72114e-06	1.48586e-05
Rnf187	2435.42	-0.777666	0.140816	-5.52256	3.34105e-08	4.0558e-07
Nr1d2	2435.15	-0.776183	0.148869	-5.21387	1.84936e-07	1.94054e-06
Bcdin3d	158.48	-0.776076	0.280838	-2.76343	0.00571982	0.0185123
Pif1	767.532	-0.775917	0.247862	-3.13044	0.00174544	0.00673367
Ankrd13a	1868.18	-0.775679	0.211734	-3.66345	0.000248837	0.0012388
Cdc45	924.324	-0.774704	0.209649	-3.69524	0.000219678	0.00111067
Limd1	2154.29	-0.774555	0.137062	-5.65115	1.59381e-08	2.05212e-07
Nudt3	2622.15	-0.77395	0.203775	-3.79806	0.000145832	0.000774682
Mtbp	1223.87	-0.7723	0.202993	-3.80456	0.000142055	0.000757535
Efr3b	444.655	-0.772212	0.17538	-4.40309	1.06722e-05	7.66968e-05
Rpl19	14741.1	-0.771995	0.186879	-4.13098	3.61218e-05	0.000226298
Mrto4	1495.05	-0.771258	0.267085	-2.88769	0.00388081	0.0132848
Anapc15	451.648	-0.770572	0.197604	-3.89957	9.63641e-05	0.000539417
Astn1	543.94	-0.770542	0.202635	-3.8026	0.000143183	0.000762812
Ncl	27976.6	-0.770381	0.276574	-2.78544	0.00534549	0.0174853
Hadhb	1114.06	-0.769645	0.264819	-2.9063	0.00365726	0.0126374
Supt16	5076.16	-0.769004	0.237811	-3.23368	0.00122207	0.00493417
Pim3	712.608	-0.768927	0.138081	-5.56866	2.56704e-08	3.18389e-07
Nifk	1353.32	-0.768582	0.195649	-3.92838	8.55208e-05	0.000484452
Nob1	913.908	-0.768538	0.234376	-3.27908	0.00104148	0.00429509
Cdr2l	2802.66	-0.768416	0.153256	-5.01395	5.3325e-07	5.1275e-06
Eef1d	3824.81	-0.767967	0.192874	-3.9817	6.84229e-05	0.000397246
Cbfb	3162.46	-0.767923	0.124107	-6.18758	6.1093e-10	9.92716e-09
Cdc42ep4	1000.31	-0.766244	0.186093	-4.11753	3.82956e-05	0.000237774
Prpf31	1617	-0.766166	0.232762	-3.29163	0.000996096	0.00413367
Fancc	241.563	-0.765982	0.195517	-3.91772	8.93896e-05	0.000504469
Tnfaip8	941.722	-0.765467	0.198625	-3.85384	0.000116282	0.00063776
Hira	1015.57	-0.765215	0.24083	-3.17741	0.00148596	0.00585125
Slc5a6	163.203	-0.764829	0.295371	-2.58938	0.00961486	0.0286439
Kat2a	2890.3	-0.764765	0.244348	-3.12982	0.00174916	0.00674646
Uaca	2314.58	-0.764682	0.177595	-4.30577	1.66406e-05	0.000114567
Fbxl14	895.338	-0.764584	0.195826	-3.9044	9.44576e-05	0.00052982
Dph1	298.331	-0.764355	0.195514	-3.90946	9.25045e-05	0.000520452
Gsap	616.694	-0.764215	0.15024	-5.08662	3.64499e-07	3.614e-06
Rfc4	596.539	-0.763728	0.177004	-4.31476	1.59776e-05	0.000110463
Ndufa9	1367.51	-0.762916	0.167633	-4.5511	5.33666e-06	4.10044e-05
Dtna	787.668	-0.76235	0.163408	-4.6653	3.08163e-06	2.51854e-05
Gart	1518	-0.76231	0.26413	-2.88612	0.00390025	0.0133293
Babam2	671.209	-0.762281	0.156582	-4.86825	1.12588e-06	1.01042e-05
Ugp2	1930.8	-0.761563	0.233112	-3.26694	0.00108716	0.00445905
Fam216a	1025.01	-0.761135	0.136543	-5.57434	2.48474e-08	3.09192e-07
Cox14	613.851	-0.760745	0.19223	-3.95747	7.57478e-05	0.000435044
Fryl	1828.38	-0.76062	0.225212	-3.37735	0.000731886	0.00316494
Uqcrc2	2444.19	-0.760292	0.138397	-5.49355	3.93928e-08	4.71631e-07
Lsm5	517.387	-0.760271	0.172998	-4.39467	1.10942e-05	7.94541e-05
Tuba1a	26971.9	-0.75988	0.129317	-5.87611	4.20011e-09	6.00047e-08
Hspe1	2742.36	-0.75972	0.230139	-3.30113	0.00096295	0.00401828
Tsr2	603.076	-0.759351	0.161233	-4.70965	2.48145e-06	2.06991e-05
Acat1	2035.33	-0.759143	0.190932	-3.97598	7.00899e-05	0.000405645
Nmnat2	313.263	-0.758073	0.308802	-2.45488	0.0140931	0.039457
Dgcr8	1221.78	-0.757802	0.230024	-3.29444	0.000986163	0.00409862
Utp18	1156.47	-0.75743	0.257551	-2.9409	0.00327264	0.0115172
Nxt1	560.519	-0.757199	0.190995	-3.96449	7.35541e-05	0.000423915
Gm13092	597.406	-0.755571	0.174353	-4.33358	1.46706e-05	0.000102194
Sorbs3	965.746	-0.752985	0.140892	-5.34442	9.07067e-08	1.01208e-06
Coa3	606.64	-0.752595	0.185414	-4.059	4.9283e-05	0.000296738
Ciapin1	1056.81	-0.752552	0.298491	-2.52118	0.0116961	0.0337131
Klf12	162.471	-0.752368	0.287785	-2.61434	0.00894011	0.0269342
Mbd3	2409.67	-0.752336	0.23094	-3.25771	0.00112316	0.00458289
Pms2	523.149	-0.751528	0.209682	-3.58413	0.000338207	0.00161757
Cct8	4815.5	-0.751486	0.187253	-4.01321	5.98989e-05	0.000352059
3110082I17Rik	307.283	-0.751067	0.252407	-2.97562	0.002924	0.0104761
Spag5	3098.07	-0.749885	0.220391	-3.40252	0.000667668	0.00292932
Psmd3	4049.25	-0.749794	0.138092	-5.42967	5.64577e-08	6.54182e-07
Dek	4995.11	-0.749674	0.196991	-3.80563	0.000141442	0.00075475
Snrpa1	1599.08	-0.749498	0.21293	-3.51992	0.000431672	0.00199714
Plec	12009.2	-0.749353	0.249531	-3.00305	0.00267291	0.00968659
Nsmce4a	1118.65	-0.749329	0.181731	-4.12329	3.73497e-05	0.00023267
Ruvbl1	1664.84	-0.749114	0.281068	-2.66524	0.00769333	0.0237395
Ncapg2	2727.04	-0.749013	0.294226	-2.54571	0.0109056	0.0318475
N6amt1	172.104	-0.748564	0.216984	-3.44985	0.000560888	0.00251753
Mrpl20	1059.57	-0.747545	0.135901	-5.50067	3.78348e-08	4.54622e-07
Utp3	1252.96	-0.747413	0.167512	-4.46185	8.1256e-06	5.9877e-05
Zfp365	649.303	-0.746698	0.231185	-3.22986	0.00123849	0.00499073
Tspan15	1081.95	-0.746519	0.225489	-3.31067	0.000930724	0.00389972
Mad2l1	2120.74	-0.746492	0.154082	-4.84479	1.26747e-06	1.12289e-05
Palb2	288.734	-0.746474	0.243785	-3.06201	0.00219853	0.00820078
Senp1	1855.59	-0.746466	0.141387	-5.27961	1.29457e-07	1.39919e-06
Mindy1	823.587	-0.746116	0.144291	-5.17092	2.3295e-07	2.39428e-06
Alg10b	4570.07	-0.74599	0.129908	-5.74247	9.33067e-09	1.25284e-07
Mmgt1	2002.55	-0.745897	0.157722	-4.7292	2.25404e-06	1.90323e-05
Sh3tc2	627.181	-0.74589	0.25472	-2.92828	0.00340845	0.0119141
Xrcc6	1449.24	-0.745748	0.141792	-5.25943	1.44501e-07	1.54663e-06
Sin3b	2924.79	-0.745452	0.171132	-4.35602	1.3245e-05	9.33234e-05
Nudt19	354.264	-0.745443	0.176228	-4.23	2.33689e-05	0.000153732
Eif2ak3	1215.89	-0.745138	0.148148	-5.02968	4.91304e-07	4.77127e-06
Kctd17	2134.8	-0.744967	0.164141	-4.53858	5.66344e-06	4.32552e-05
Bcl2l1	2181.2	-0.744729	0.270833	-2.74977	0.00596375	0.0191483
Hadha	2547.84	-0.743524	0.212983	-3.491	0.000481208	0.00219984
Rps11	6696.8	-0.743414	0.207552	-3.58181	0.000341216	0.00163008
Syngr2	1447.47	-0.742773	0.177367	-4.18778	2.81695e-05	0.000181068
Zik1	460.961	-0.742612	0.2217	-3.34963	0.000809193	0.00345592
Psmg4	200.059	-0.742539	0.22581	-3.28834	0.00100779	0.00417697
Inf2	4112.32	-0.742101	0.193268	-3.83975	0.000123158	0.000669726
Bin3	583.536	-0.741767	0.221787	-3.3445	0.000824306	0.00351051
Glud1	3989.03	-0.740368	0.202983	-3.64744	0.000264867	0.00130876
Rad21	9640.48	-0.740064	0.146834	-5.04015	4.65173e-07	4.53345e-06
Rrp15	800.13	-0.73919	0.242881	-3.04342	0.00233904	0.0086547
Tdp1	736.278	-0.739096	0.199083	-3.7125	0.000205226	0.00104526
D1Ertd622e	306.299	-0.738262	0.243241	-3.03511	0.0024045	0.00885141
Amd2	211.541	-0.738088	0.190748	-3.86943	0.000109089	0.0006023
Nt5c	520.848	-0.737802	0.183137	-4.02869	5.60879e-05	0.000332392
Ap1s2	799.505	-0.737608	0.14392	-5.12512	2.97354e-07	2.9967e-06
Chrac1	338.599	-0.737605	0.168756	-4.37084	1.2377e-05	8.77534e-05
Srm	1937.09	-0.737408	0.295936	-2.49178	0.0127105	0.0361988
Srsf2	7154.26	-0.737349	0.180467	-4.08578	4.39288e-05	0.000269098
Ppp1r13l	329.193	-0.736666	0.27325	-2.69594	0.00701902	0.0219699
Pds5b	2870.66	-0.735554	0.229429	-3.20603	0.00134582	0.00536059
Trip13	860.369	-0.735499	0.297591	-2.47151	0.0134544	0.0379649
Rad54b	445.699	-0.735428	0.236103	-3.11486	0.0018403	0.00705528
Nrf1	809.762	-0.7353	0.249215	-2.95046	0.00317301	0.011231
Trim37	1574.99	-0.735182	0.171979	-4.27483	1.9128e-05	0.000129486
Gnl3l	1825.77	-0.735112	0.166599	-4.41246	1.02204e-05	7.37384e-05
Bcl7c	731.26	-0.735028	0.184357	-3.98698	6.69195e-05	0.000389337
Zfp367	1186.78	-0.73502	0.256209	-2.86883	0.0041199	0.0139704
Cluh	2381.65	-0.734766	0.223326	-3.29011	0.00100149	0.00415295
Gm28900	294.766	-0.734215	0.219743	-3.34125	0.000834017	0.00354548
Bcar3	616.061	-0.734155	0.183559	-3.99957	6.34573e-05	0.000370627
Smarcd2	1205.86	-0.733458	0.124194	-5.90574	3.51062e-09	5.07232e-08
Septin11	5990.33	-0.733229	0.22694	-3.23094	0.00123383	0.00497557
Rps19	5895.94	-0.733028	0.178094	-4.11596	3.85563e-05	0.000239197
Abhd2	10657.9	-0.732436	0.158749	-4.6138	3.95369e-06	3.1372e-05
Fermt2	3641.24	-0.732142	0.173485	-4.22021	2.44074e-05	0.000159549
Gps1	3670.92	-0.730574	0.147191	-4.96344	6.92563e-07	6.48979e-06
Frmd4a	5592.3	-0.73046	0.204196	-3.57724	0.000347239	0.00165313
Strn4	2678.01	-0.73033	0.123405	-5.91814	3.25603e-09	4.72095e-08
Plat	2946.93	-0.73019	0.150401	-4.85495	1.2042e-06	1.07142e-05
2310009B15Rik	145.604	-0.730018	0.243305	-3.00042	0.00269608	0.00975775
Get4	975.215	-0.729354	0.133	-5.48384	4.1618e-08	4.95407e-07
Lipt2	84.6248	-0.729323	0.30058	-2.42638	0.0152501	0.042233
Glrx3	2546.76	-0.728931	0.132675	-5.49413	3.9265e-08	4.70441e-07
Mcm4	2791.91	-0.727608	0.301639	-2.41218	0.0158573	0.0436736
Pdxk	1581.2	-0.727581	0.156505	-4.64893	3.33664e-06	2.7003e-05
Lix1l	4029.48	-0.727038	0.19954	-3.64358	0.000268875	0.0013262
Fam53b	497.471	-0.726989	0.207885	-3.49708	0.000470388	0.00215514
Traip	1003.11	-0.72608	0.159465	-4.55324	5.28265e-06	4.06649e-05
Mettl14	777.919	-0.726071	0.203076	-3.57536	0.000349753	0.00166366
Dynlt1a	382.596	-0.725185	0.255729	-2.83575	0.00457181	0.0152868
Med16	516.2	-0.724301	0.232439	-3.11609	0.00183269	0.00703096
Cnot11	857.618	-0.723924	0.198164	-3.65316	0.000259032	0.00128338
Lclat1	2204.98	-0.723907	0.177017	-4.08947	4.32351e-05	0.000265143
Gnb4	1238.7	-0.723869	0.15593	-4.64227	3.446e-06	2.77254e-05
Trf	4729.93	-0.723796	0.252944	-2.86148	0.00421665	0.0142576
Lsm7	735.244	-0.723604	0.233324	-3.10128	0.00192683	0.00735127
Cdk5rap2	2842.37	-0.723556	0.146938	-4.92421	8.4701e-07	7.82634e-06
Ankrd28	4036.22	-0.723433	0.212952	-3.39716	0.000680879	0.00296997
Asphd2	235.439	-0.723338	0.214605	-3.37055	0.000750179	0.00323223
Apex2	404.031	-0.723284	0.2812	-2.57213	0.0101075	0.0298536
Rplp0	15228.5	-0.722813	0.189267	-3.81902	0.000133983	0.00072076
Atp5k	978.745	-0.7223	0.139835	-5.16536	2.3997e-07	2.46338e-06
Rnaseh2c	382.335	-0.722289	0.208981	-3.45624	0.000547766	0.00247069
Aurka	2291.17	-0.722287	0.278705	-2.59158	0.00955367	0.0284924
Slc4a7	2130.16	-0.722078	0.26628	-2.71172	0.00669342	0.0210823
Rpl21	8911.46	-0.721888	0.135934	-5.31059	1.09269e-07	1.20058e-06
Bend6	372.31	-0.721864	0.304677	-2.36928	0.0178227	0.0480398
Srp68	2890.87	-0.721295	0.141302	-5.10464	3.3142e-07	3.30382e-06
Fhdc1	1048.04	-0.720515	0.181039	-3.9799	6.89455e-05	0.000399553
Adprh	552.19	-0.720175	0.17381	-4.14347	3.42085e-05	0.000215616
Eri1	1764.1	-0.720068	0.182549	-3.94452	7.99603e-05	0.000456231
Naa38	405.379	-0.719658	0.187524	-3.83767	0.000124206	0.000674516
Cipc	982.346	-0.719	0.14335	-5.01569	5.28436e-07	5.08652e-06
Id1	664.355	-0.718959	0.183803	-3.91157	9.16989e-05	0.000516445
Rpl36a-ps2	1026.16	-0.718634	0.256212	-2.80484	0.00503412	0.0166013
Gadd45gip1	726.198	-0.718206	0.297676	-2.41271	0.0158344	0.0436323
Kifc1	1591.39	-0.718198	0.228286	-3.14604	0.00165497	0.00643869
Abcb10	632.628	-0.71752	0.234447	-3.06047	0.00220988	0.00823755
Atf1	1852.08	-0.716548	0.228712	-3.13298	0.00173043	0.006682
Atad3a	1151.16	-0.714715	0.222354	-3.21431	0.00130756	0.00523594
Zfp664	3517.28	-0.714451	0.198409	-3.60091	0.000317111	0.00152993
U2af2	6770.25	-0.713817	0.207663	-3.43739	0.000587358	0.00262425
H2az2	1222.36	-0.713198	0.151978	-4.69277	2.69536e-06	2.22926e-05
Nedd4l	1829.01	-0.713043	0.155514	-4.58506	4.53856e-06	3.55485e-05
Pycrl	588.898	-0.712792	0.147191	-4.84263	1.28129e-06	1.13392e-05
Prps2	1109.52	-0.712653	0.146335	-4.87002	1.11588e-06	1.00417e-05
Tfb1m	114.46	-0.711931	0.24711	-2.88103	0.00396376	0.0135212
Mblac2	134.145	-0.711473	0.285913	-2.48843	0.012831	0.036473
Ap1s1	1784.69	-0.711196	0.125247	-5.67837	1.35984e-08	1.76322e-07
Kdm2b	1085.92	-0.711142	0.197292	-3.6045	0.000312749	0.00151197
Tspan4	2054.23	-0.711139	0.164807	-4.31497	1.59626e-05	0.000110404
Atad5	1039.87	-0.710656	0.20142	-3.52823	0.000418344	0.00194195
Gm49384	225	-0.710328	0.229715	-3.09222	0.00198664	0.0075257
Exosc3	435.911	-0.710028	0.184787	-3.84242	0.000121826	0.000663771
Bop1	2315.97	-0.709285	0.192139	-3.69153	0.000222911	0.00112495
Ubl3	869.833	-0.7092	0.154868	-4.57938	4.66347e-06	3.64751e-05
Ogfod3	214.804	-0.708918	0.241974	-2.92973	0.00339253	0.0118685
Txndc9	1607.83	-0.708379	0.186123	-3.80598	0.000141246	0.000754191
E2f7	1081.45	-0.707507	0.30199	-2.34282	0.0191387	0.0509648
Aebp2	2450.56	-0.707261	0.1234	-5.73145	9.95742e-09	1.33178e-07
Gm11518	2458.7	-0.706458	0.159011	-4.44283	8.87844e-06	6.48761e-05
Ndufa5	871.47	-0.706445	0.148462	-4.75844	1.95095e-06	1.66821e-05
Mybbp1a	7418.75	-0.706163	0.278734	-2.53346	0.0112942	0.0327376
Med11	224.294	-0.705695	0.242216	-2.9135	0.00357404	0.0124091
Tln2	1557.84	-0.705387	0.166408	-4.2389	2.2462e-05	0.00014883
Cdc23	2053.99	-0.705073	0.144818	-4.86868	1.12347e-06	1.00936e-05
Snrpf	1155.69	-0.704205	0.163114	-4.31726	1.57975e-05	0.000109354
Smtn	2554.16	-0.70401	0.200756	-3.50679	0.000453542	0.00208488
Pmm1	565.897	-0.704009	0.245024	-2.87322	0.00406309	0.0138032
Acap3	1294.93	-0.703814	0.141161	-4.98589	6.16766e-07	5.84568e-06
4930579G24Rik	573.621	-0.703792	0.22631	-3.10986	0.00187178	0.0071577
Emc8	1323.16	-0.702322	0.187217	-3.75137	0.000175868	0.000913434
Spred1	4919.29	-0.702294	0.125375	-5.60154	2.12457e-08	2.69568e-07
Fmn2	318.932	-0.702082	0.229218	-3.06294	0.00219171	0.00817904
Nin	2156.29	-0.702006	0.217934	-3.22119	0.0012766	0.00513306
Smyd2	1347.97	-0.701848	0.16243	-4.32092	1.55378e-05	0.000107782
Chchd1	838.262	-0.70162	0.242195	-2.89692	0.00376845	0.0129564
Thoc7	1272.45	-0.70136	0.137227	-5.11093	3.20575e-07	3.20924e-06
Dazap2	2596.22	-0.700068	0.197699	-3.54109	0.000398482	0.00186373
Rpl9	7119.25	-0.699959	0.168429	-4.15581	3.24133e-05	0.000205475
Fzd7	1427.6	-0.699771	0.230919	-3.03037	0.00244256	0.00896959
Metrnl	277.96	-0.699628	0.214355	-3.26388	0.00109898	0.00450197
Mrpl18	1130.79	-0.699454	0.150402	-4.65057	3.31013e-06	2.68409e-05
Tarsl2	453.684	-0.69919	0.192569	-3.63085	0.000282485	0.00138466
Gm10297	146.47	-0.698977	0.269698	-2.5917	0.00955018	0.0284871
Yars2	461.962	-0.698639	0.271865	-2.5698	0.0101757	0.0300284
Dars2	384.845	-0.698209	0.197421	-3.53665	0.000405237	0.00189118
Cbx2	771.294	-0.697546	0.249232	-2.79878	0.00512962	0.0168725
Cox6a1	2354.36	-0.697443	0.125523	-5.55627	2.75593e-08	3.40035e-07
Pold4	475.387	-0.69696	0.20512	-3.39781	0.000679281	0.00296612
Rexo5	195.477	-0.696756	0.243874	-2.85703	0.00427623	0.0144207
Eif3l	6188.82	-0.696389	0.209357	-3.32632	0.000879995	0.00371898
Tubg1	2186.16	-0.696105	0.136617	-5.09529	3.48206e-07	3.45659e-06
Bcl7b	622.235	-0.695432	0.181107	-3.8399	0.000123086	0.000669726
Slc39a6	3287.01	-0.694771	0.208688	-3.32923	0.000870853	0.00368222
Rpl8	15312.6	-0.694124	0.210966	-3.29022	0.00100108	0.00415227
Sik2	1258.26	-0.693943	0.166916	-4.15744	3.2183e-05	0.000204406
Smarce1	2801.88	-0.693921	0.129606	-5.3541	8.59849e-08	9.64592e-07
Gm10131	731.77	-0.69361	0.221756	-3.12781	0.00176113	0.00678474
[truncated: 1,038 more rows]
